# Supplementary material for: Identification of a novel AP2 transcription factor in zygotes with an essential role in Plasmodium ookinete development
Source: PLoS Pathog. 2022 Aug 10;18(8):e1010510. doi: 10.1371/journal.ppat.1010510 (PMC9394825; doi:10.1371/journal.ppat.1010510)
Supplement: S1 Table — (A) Experiment 1. (B) Experiment 2. (XLSX) [file ppat.1010510.s004.xlsx]

## Sheet: Rep1
Table S1A List of peaks identified in the ChIP-seq experiments -Exp1-
chr	start	end	length	abs_summit	pileup	-log10(pvalue)	fold_enrichment	-log10(pvalue)	name	common
PbANKA_00_v3_archived_contig_1	56368	56458	91	56425	18	9.86243	5.06358	8.50665	6124_OC6h_peak_1	●
PbANKA_00_v3_archived_contig_1	56542	56730	189	56608	25	24.6281	11.5674	22.9609	6124_OC6h_peak_2
PbANKA_01_v3	122173	122821	649	122443	88	28.7288	4.2014	26.9775	6124_OC6h_peak_8	●
PbANKA_01_v3	127137	128086	950	127505	113	46.4667	5.40027	44.3122	6124_OC6h_peak_10	●
PbANKA_01_v3	143498	144330	833	143953	146	75.4473	7.22474	71.9788	6124_OC6h_peak_15	●
PbANKA_01_v3	155081	155818	738	155482	126	60.8086	6.55136	58.1913	6124_OC6h_peak_18	●
PbANKA_01_v3	157303	158383	1081	157783	130	62.9498	6.5954	60.2398	6124_OC6h_peak_19	●
PbANKA_01_v3	158602	159328	727	158982	149	66.4096	6.03545	63.5336	6124_OC6h_peak_20	●
PbANKA_01_v3	160640	161130	491	160865	85	27.6792	4.17849	25.9499	6124_OC6h_peak_21	●
PbANKA_01_v3	163260	164328	1069	163502	97	36.8658	4.90676	34.9419	6124_OC6h_peak_23	●
PbANKA_01_v3	164491	166274	1784	165743	136	52.6338	5.13339	50.3019	6124_OC6h_peak_24	●
PbANKA_01_v3	167440	168204	765	167909	112	45.5652	5.33436	43.4332	6124_OC6h_peak_26	●
PbANKA_01_v3	170810	173353	2544	171351	123	48.3473	5.18054	46.1419	6124_OC6h_peak_27	●
PbANKA_01_v3	176110	176889	780	176523	105	32.9458	4.11322	31.1075	6124_OC6h_peak_29	●
PbANKA_01_v3	186124	186945	822	186464	140	71.5493	7.09886	68.37	6124_OC6h_peak_31	●
PbANKA_01_v3	194767	195671	905	195271	122	49.3997	5.34358	47.1644	6124_OC6h_peak_34	●
PbANKA_01_v3	208070	208804	735	208485	128	53.9596	5.60424	51.5867	6124_OC6h_peak_37	●
PbANKA_01_v3	209808	210476	669	210226	101	37.1583	4.76555	35.2287	6124_OC6h_peak_38	●
PbANKA_01_v3	215247	216333	1087	215759	149	75.7108	7.081	72.2115	6124_OC6h_peak_40	●
PbANKA_01_v3	218159	219049	891	218460	118	44.7142	4.97165	42.6046	6124_OC6h_peak_41	●
PbANKA_01_v3	221104	222072	969	221394	119	48.4701	5.36727	46.2629	6124_OC6h_peak_42	●
PbANKA_01_v3	229426	230205	780	229785	153	61.6452	5.39918	58.9931	6124_OC6h_peak_46	●
PbANKA_01_v3	237842	239737	1896	238245	142	69.6716	6.75056	66.6134	6124_OC6h_peak_48	●
PbANKA_01_v3	254830	256086	1257	255636	138	63.9983	6.28935	61.2399	6124_OC6h_peak_50	●
PbANKA_01_v3	264962	265888	927	265465	148	67.7532	6.225	64.8076	6124_OC6h_peak_52	●
PbANKA_01_v3	267384	267921	538	267750	101	33.0624	4.26141	31.2211	6124_OC6h_peak_53	●
PbANKA_01_v3	274104	274734	631	274440	137	58.9719	5.76544	56.4243	6124_OC6h_peak_55	●
PbANKA_01_v3	275197	276055	859	275587	143	65.8744	6.25589	63.0275	6124_OC6h_peak_56	●
PbANKA_01_v3	284602	285417	816	285041	130	45.1798	4.59281	43.0588	6124_OC6h_peak_58	●
PbANKA_01_v3	288078	289091	1014	288801	140	72.9976	7.28459	69.721	6124_OC6h_peak_59	●
PbANKA_01_v3	293200	294174	975	293651	128	57.5316	6.02702	55.0369	6124_OC6h_peak_60	●
PbANKA_01_v3	294420	295178	759	294776	136	68.8784	7.00095	65.8667	6124_OC6h_peak_61	●
PbANKA_01_v3	297506	298203	698	297902	115	50.71	5.84452	48.4369	6124_OC6h_peak_63	●
PbANKA_01_v3	299891	300700	810	300279	95	34.7372	4.7114	32.8608	6124_OC6h_peak_64
PbANKA_01_v3	320493	321200	708	320813	136	59.4003	5.85839	56.8387	6124_OC6h_peak_66	●
PbANKA_01_v3	344465	345912	1448	345084	127	60.0654	6.39708	57.4771	6124_OC6h_peak_73	●
PbANKA_01_v3	362469	363111	643	362841	117	40.8428	4.57886	38.8287	6124_OC6h_peak_76	●
PbANKA_01_v3	380201	380683	483	380477	116	35.9926	4.10197	34.0883	6124_OC6h_peak_77	●
PbANKA_01_v3	407500	408164	665	407785	104	39.6835	4.9567	37.6952	6124_OC6h_peak_78	●
PbANKA_01_v3	411324	412002	679	411683	126	59.1098	6.33085	56.559	6124_OC6h_peak_79	●
PbANKA_01_v3	428687	429792	1106	429416	136	63.6986	6.35719	60.956	6124_OC6h_peak_83	●
PbANKA_01_v3	432875	433611	737	433239	139	60.5412	5.849	57.9324	6124_OC6h_peak_86	●
PbANKA_01_v3	437433	439067	1635	438748	120	41.3845	4.53387	39.3573	6124_OC6h_peak_88
PbANKA_01_v3	442074	443145	1072	442325	127	58.9818	6.25932	56.4336	6124_OC6h_peak_92	●
PbANKA_01_v3	445027	445873	847	445420	115	47.8346	5.47598	45.6446	6124_OC6h_peak_93	●
PbANKA_01_v3	448584	449278	695	448969	132	61.3028	6.27849	58.6625	6124_OC6h_peak_95	●
PbANKA_01_v3	461544	462203	660	461945	137	64.5262	6.40359	61.7439	6124_OC6h_peak_97	●
PbANKA_02_v3	87720	88986	1267	88537	97	34.7517	4.62626	32.8738	6124_OC6h_peak_101	●
PbANKA_02_v3	91067	91880	814	91542	140	67.4035	6.58767	64.4757	6124_OC6h_peak_102	●
PbANKA_02_v3	95137	95856	720	95498	108	43.3902	5.24734	41.3134	6124_OC6h_peak_103	●
PbANKA_02_v3	97301	98346	1046	97615	108	36.2604	4.38576	34.3504	6124_OC6h_peak_104	●
PbANKA_02_v3	98905	99858	954	99577	127	59.4117	6.31371	56.8498	6124_OC6h_peak_106	●
PbANKA_02_v3	103101	103854	754	103513	130	63.1019	6.61495	60.3863	6124_OC6h_peak_107	●
PbANKA_02_v3	103942	104683	742	104308	92	31.9435	4.46762	30.1257	6124_OC6h_peak_108
PbANKA_02_v3	113425	114536	1112	113812	140	48.9789	4.64462	46.7582	6124_OC6h_peak_110	●
PbANKA_02_v3	118401	118768	368	118542	76	24.1836	4.04873	22.5264	6124_OC6h_peak_113
PbANKA_02_v3	131174	132020	847	131533	140	70.3258	6.94489	67.2313	6124_OC6h_peak_114	●
PbANKA_02_v3	133272	134154	883	133743	144	73.8125	7.14191	70.4716	6124_OC6h_peak_115	●
PbANKA_02_v3	136038	137232	1195	136819	108	45.3829	5.50813	43.2571	6124_OC6h_peak_117	●
PbANKA_02_v3	145377	146197	821	145745	125	48.3481	5.0999	46.1427	6124_OC6h_peak_121	●
PbANKA_02_v3	148339	149367	1029	149016	133	59.5086	6.01319	56.9409	6124_OC6h_peak_124	●
PbANKA_02_v3	156651	158845	2195	158342	148	78.2121	7.4466	74.5233	6124_OC6h_peak_127	●
PbANKA_02_v3	160837	161369	533	161130	85	27.625	4.17105	25.8965	6124_OC6h_peak_128
PbANKA_02_v3	161753	162313	561	162014	118	38.6207	4.31074	36.6572	6124_OC6h_peak_129	●
PbANKA_02_v3	162578	163550	973	163096	133	59.5086	6.01319	56.9409	6124_OC6h_peak_130	●
PbANKA_02_v3	165816	167939	2124	167569	109	38.4051	4.59564	36.4469	6124_OC6h_peak_132	●
PbANKA_02_v3	172695	173382	688	173084	152	73.5421	6.66815	70.2189	6124_OC6h_peak_135	●
PbANKA_02_v3	180551	181258	708	180869	144	55.0125	5.08364	52.606	6124_OC6h_peak_136	●
PbANKA_02_v3	192974	193795	822	193388	136	56.2533	5.51238	53.8041	6124_OC6h_peak_139
PbANKA_02_v3	200338	201178	841	200675	146	72.1127	6.82122	68.9025	6124_OC6h_peak_140	●
PbANKA_02_v3	211981	212821	841	212404	112	43.7779	5.11292	41.6914	6124_OC6h_peak_142	●
PbANKA_02_v3	214418	215115	698	214814	136	61.7536	6.12763	59.096	6124_OC6h_peak_144	●
PbANKA_02_v3	217668	218562	895	218107	134	51.1816	5.05845	48.8942	6124_OC6h_peak_145	●
PbANKA_02_v3	223570	224268	699	223917	140	72.9763	7.28183	69.7012	6124_OC6h_peak_146	●
PbANKA_02_v3	237375	238183	809	237841	157	70.7102	6.13102	67.5852	6124_OC6h_peak_147	●
PbANKA_02_v3	251363	251897	535	251612	109	40.6067	4.85623	38.5979	6124_OC6h_peak_151	●
PbANKA_02_v3	268540	269532	993	269060	131	61.1969	6.31886	58.5624	6124_OC6h_peak_152	●
PbANKA_02_v3	273414	274216	803	273759	148	63.5636	5.78179	60.8267	6124_OC6h_peak_155	●
PbANKA_02_v3	290989	292082	1094	291387	137	55.1494	5.35494	52.7375	6124_OC6h_peak_158	●
PbANKA_02_v3	313710	314328	619	313987	126	59.6193	6.39637	57.0492	6124_OC6h_peak_159	●
PbANKA_02_v3	323269	324453	1185	323850	145	75.537	7.29667	72.0617	6124_OC6h_peak_160	●
PbANKA_02_v3	339826	340773	948	340430	151	82.9633	7.85587	78.6677	6124_OC6h_peak_164	●
PbANKA_02_v3	343694	344959	1266	344497	86	30.1384	4.47946	28.3583	6124_OC6h_peak_165
PbANKA_02_v3	345444	346291	848	346016	98	39.1788	5.17555	37.2032	6124_OC6h_peak_166	●
PbANKA_02_v3	347910	348857	948	348252	86	29.996	4.45924	28.2189	6124_OC6h_peak_167
PbANKA_02_v3	350931	352515	1585	352116	143	68.1408	6.51558	65.1712	6124_OC6h_peak_168	●
PbANKA_02_v3	358307	360382	2076	358775	124	59.1508	6.45064	56.5968	6124_OC6h_peak_169
PbANKA_02_v3	361559	363052	1494	362358	128	61.4556	6.51879	58.8106	6124_OC6h_peak_170	●
PbANKA_02_v3	363264	364244	981	363921	90	32.1442	4.58153	30.3233	6124_OC6h_peak_171	●
PbANKA_02_v3	365619	366930	1312	365950	140	65.6461	6.37984	62.8092	6124_OC6h_peak_174	●
PbANKA_02_v3	381776	382684	909	382233	146	81.2782	7.97563	77.2269	6124_OC6h_peak_175	●
PbANKA_02_v3	383641	384505	865	383981	145	59.3222	5.47062	56.7629	6124_OC6h_peak_176	●
PbANKA_02_v3	386501	387259	759	386977	113	52.0236	6.13389	49.7113	6124_OC6h_peak_178	●
PbANKA_02_v3	399224	399862	639	399495	105	34.2895	4.26505	32.4218	6124_OC6h_peak_180	●
PbANKA_02_v3	412812	413644	833	413189	152	81.9095	7.65775	77.7747	6124_OC6h_peak_181	●
PbANKA_02_v3	414950	415645	696	415287	104	41.6251	5.20939	39.592	6124_OC6h_peak_182	●
PbANKA_02_v3	459221	459940	720	459564	134	64.6178	6.57802	61.8302	6124_OC6h_peak_187	●
PbANKA_03_v3	45781	46974	1194	46649	127	61.3674	6.56566	58.7246	6124_OC6h_peak_190
PbANKA_03_v3	55753	57171	1419	56087	130	57.5331	5.92737	55.0369	6124_OC6h_peak_193	●
PbANKA_03_v3	64140	64987	848	64603	139	69.5616	6.90812	66.5103	6124_OC6h_peak_194	●
PbANKA_03_v3	68390	70533	2144	70009	131	56.1258	5.71634	53.6817	6124_OC6h_peak_197	●
PbANKA_03_v3	73594	74712	1119	74443	118	49.2114	5.50319	46.9829	6124_OC6h_peak_198	●
PbANKA_03_v3	77249	77937	689	77524	105	42.5142	5.27822	40.4596	6124_OC6h_peak_199	●
PbANKA_03_v3	82867	84340	1474	83235	140	70.125	6.91987	67.0412	6124_OC6h_peak_200	●
PbANKA_03_v3	85631	86387	757	86053	106	39.4583	4.84144	37.4755	6124_OC6h_peak_202	●
PbANKA_03_v3	93420	95364	1945	95019	146	68.3406	6.38622	65.362	6124_OC6h_peak_205	●
PbANKA_03_v3	105241	106557	1317	106003	135	66.133	6.71074	63.2706	6124_OC6h_peak_209	●
PbANKA_03_v3	107169	108237	1069	107578	151	80.138	7.50024	76.2393	6124_OC6h_peak_211	●
PbANKA_03_v3	116798	118848	2051	117796	129	46.0207	4.70922	43.8774	6124_OC6h_peak_214	●
PbANKA_03_v3	122702	123545	844	123099	136	74.5085	7.75742	71.112	6124_OC6h_peak_215	●
PbANKA_03_v3	133484	134158	675	133879	116	49.2169	5.6008	46.9881	6124_OC6h_peak_217	●
PbANKA_03_v3	140546	141297	752	140967	146	71.7216	6.77507	68.5318	6124_OC6h_peak_219	●
PbANKA_03_v3	176507	177093	587	176724	106	47.4072	5.89697	45.2298	6124_OC6h_peak_220	●
PbANKA_03_v3	199027	199805	779	199432	127	57.2385	6.04246	54.7529	6124_OC6h_peak_226	●
PbANKA_03_v3	223823	224785	963	224426	128	58.0448	6.08966	55.5307	6124_OC6h_peak_228	●
PbANKA_03_v3	226076	226828	753	226516	144	78.2974	7.71655	74.6037	6124_OC6h_peak_229	●
PbANKA_03_v3	227534	228025	492	227698	85	28.0956	4.23589	26.3572	6124_OC6h_peak_230	●
PbANKA_03_v3	230590	231592	1003	230866	114	53.7717	6.31742	51.4035	6124_OC6h_peak_231	●
PbANKA_03_v3	238724	239793	1070	239107	137	66.9646	6.70024	64.0619	6124_OC6h_peak_233	●
PbANKA_03_v3	242208	242945	738	242735	125	53.3611	5.67288	51.0062	6124_OC6h_peak_234	●
PbANKA_03_v3	255469	256176	708	255795	142	71.1317	6.92819	67.9849	6124_OC6h_peak_236	●
PbANKA_03_v3	258233	258979	747	258609	97	33.2531	4.43422	31.4077	6124_OC6h_peak_237	●
PbANKA_03_v3	296289	296967	679	296577	109	43.1316	5.16767	41.0611	6124_OC6h_peak_238	●
PbANKA_03_v3	306312	308081	1770	307559	137	65.5227	6.52356	62.6923	6124_OC6h_peak_240	●
PbANKA_03_v3	310294	311739	1446	310765	140	64.1306	6.2047	61.3675	6124_OC6h_peak_241	●
PbANKA_03_v3	319120	319863	744	319534	132	51.448	5.16092	49.151	6124_OC6h_peak_242	●
PbANKA_03_v3	320713	321393	681	321129	110	40.5359	4.80692	38.5285	6124_OC6h_peak_243	●
PbANKA_03_v3	322537	323260	724	322887	131	50.7173	5.12212	48.4435	6124_OC6h_peak_244	●
PbANKA_03_v3	332718	333548	831	333225	128	58.0448	6.08966	55.5307	6124_OC6h_peak_247	●
PbANKA_03_v3	340301	341669	1369	341242	130	53.5789	5.47299	51.2177	6124_OC6h_peak_249	●
PbANKA_03_v3	342033	343406	1374	342346	129	56.7395	5.88212	54.2706	6124_OC6h_peak_250	●
PbANKA_03_v3	349147	350133	987	349699	122	54.9216	6.01482	52.5166	6124_OC6h_peak_251	●
PbANKA_03_v3	352513	353377	865	352960	142	66.8475	6.41706	63.9516	6124_OC6h_peak_252	●
PbANKA_03_v3	353795	356102	2308	355605	136	54.4027	5.31614	52.014	6124_OC6h_peak_253	●
PbANKA_03_v3	358276	359747	1472	359323	139	60.5412	5.849	57.9324	6124_OC6h_peak_255	●
PbANKA_03_v3	366994	368574	1581	367796	145	63.2308	5.87451	60.5073	6124_OC6h_peak_256	●
PbANKA_03_v3	370111	371668	1558	371263	154	82.8473	7.64827	78.5641	6124_OC6h_peak_258	●
PbANKA_03_v3	382633	383482	850	383081	128	61.0827	6.47079	58.4539	6124_OC6h_peak_263	●
PbANKA_03_v3	383618	384840	1223	384469	122	49.3997	5.34358	47.1644	6124_OC6h_peak_264	●
PbANKA_03_v3	390751	391943	1193	391086	131	49.0272	4.94604	46.8028	6124_OC6h_peak_266
PbANKA_03_v3	400962	401809	848	401264	147	78.1693	7.50397	74.4841	6124_OC6h_peak_268	●
PbANKA_03_v3	416978	417796	819	417395	123	48.3473	5.18054	46.1419	6124_OC6h_peak_269	●
PbANKA_03_v3	425389	426388	1000	425929	158	81.0081	7.19429	77.0029	6124_OC6h_peak_272	●
PbANKA_03_v3	436178	437289	1112	436792	141	68.8208	6.70335	65.812	6124_OC6h_peak_274	●
PbANKA_03_v3	446637	447485	849	447227	120	49.7495	5.4749	47.5044	6124_OC6h_peak_276
PbANKA_03_v3	449597	450399	803	449956	106	39.1348	4.80158	37.1597	6124_OC6h_peak_278	●
PbANKA_03_v3	453765	454336	572	454045	131	60.8386	6.27476	58.22	6124_OC6h_peak_279	●
PbANKA_03_v3	459337	460745	1409	460360	105	43.731	5.44129	41.6462	6124_OC6h_peak_281	●
PbANKA_03_v3	463182	464393	1212	463595	148	72.3582	6.74182	69.1219	6124_OC6h_peak_282	●
PbANKA_03_v3	466584	467292	709	466920	105	35.7013	4.42853	33.8031	6124_OC6h_peak_283	●
PbANKA_03_v3	473377	474156	780	473766	152	71.0348	6.39212	67.8919	6124_OC6h_peak_285	●
PbANKA_03_v3	476320	477291	972	476672	126	60.903	6.56379	58.2802	6124_OC6h_peak_286	●
PbANKA_03_v3	482756	483493	738	483072	113	42.7984	4.95258	40.7364	6124_OC6h_peak_288	●
PbANKA_03_v3	486903	488013	1111	487639	137	58.9719	5.76544	56.4243	6124_OC6h_peak_290	●
PbANKA_03_v3	488848	490085	1238	489239	107	44.6186	5.45759	42.5113	6124_OC6h_peak_291	●
PbANKA_03_v3	493812	494726	915	494155	97	33.2531	4.43422	31.4077	6124_OC6h_peak_294	●
PbANKA_03_v3	495189	496258	1070	495791	130	65.9992	6.9961	63.1478	6124_OC6h_peak_295	●
PbANKA_03_v3	502458	503230	773	502862	135	68.1515	6.96815	65.1816	6124_OC6h_peak_299	●
PbANKA_03_v3	505616	506235	620	505937	132	63.5948	6.56271	60.8551	6124_OC6h_peak_300	●
PbANKA_03_v3	508814	509941	1128	509653	124	52.8218	5.65589	50.483	6124_OC6h_peak_301	●
PbANKA_03_v3	515099	515633	535	515332	90	32.9397	4.69251	31.1018	6124_OC6h_peak_304
PbANKA_03_v3	516666	517706	1041	517120	145	77.8513	7.59185	74.1872	6124_OC6h_peak_305	●
PbANKA_03_v3	519400	520881	1482	520429	145	69.8189	6.60608	66.751	6124_OC6h_peak_306	●
PbANKA_03_v3	530226	530863	638	530513	155	76.2858	6.82071	72.7538	6124_OC6h_peak_308	●
PbANKA_03_v3	535684	536517	834	536155	136	66.2121	6.66356	63.347	6124_OC6h_peak_309	●
PbANKA_03_v3	543696	544041	346	543974	115	47.8346	5.47598	45.6446	6124_OC6h_peak_310	●
PbANKA_03_v3	544237	544547	311	544301	116	54.2855	6.26808	51.903	6124_OC6h_peak_311	●
PbANKA_04_v3	95	271	177	203	42	23.2628	6.61073	21.6218	6124_OC6h_peak_314	●
PbANKA_04_v3	52019	52838	820	52411	110	40.6648	4.82225	38.6546	6124_OC6h_peak_321	●
PbANKA_04_v3	65785	66333	549	65994	88	29.3929	4.29059	27.6279	6124_OC6h_peak_323
PbANKA_04_v3	66422	67067	646	66700	100	35.2231	4.56238	33.3358	6124_OC6h_peak_324	●
PbANKA_04_v3	77079	77643	565	77247	88	30.1341	4.39159	28.354	6124_OC6h_peak_327
PbANKA_04_v3	83748	84573	826	84067	132	65.2276	6.77115	62.4119	6124_OC6h_peak_331	●
PbANKA_04_v3	85591	87650	2060	86001	134	69.3191	7.18437	66.2859	6124_OC6h_peak_332	●
PbANKA_04_v3	88186	88752	567	88447	95	37.5321	5.09694	35.5944	6124_OC6h_peak_333	●
PbANKA_04_v3	98234	99359	1126	98979	134	54.7368	5.43191	52.3385	6124_OC6h_peak_338	●
PbANKA_04_v3	101576	102743	1168	102303	113	52.5351	6.20495	50.2049	6124_OC6h_peak_340	●
PbANKA_04_v3	108768	111197	2430	109889	143	69.3654	6.65933	66.3291	6124_OC6h_peak_342	●
PbANKA_04_v3	113819	114753	935	114173	123	46.6297	4.98931	44.4721	6124_OC6h_peak_344	●
PbANKA_04_v3	116572	117684	1113	117322	73	23.1277	4.01654	21.4893	6124_OC6h_peak_345	●
PbANKA_04_v3	121432	122398	967	122266	84	26.5904	4.06896	24.8844	6124_OC6h_peak_348
PbANKA_04_v3	125129	125673	545	125436	121	51.3621	5.62285	49.0673	6124_OC6h_peak_349	●
PbANKA_04_v3	130888	131534	647	131126	99	38.6505	5.05333	36.6865	6124_OC6h_peak_350
PbANKA_04_v3	139024	139982	959	139499	153	84.5737	7.92916	79.9871	6124_OC6h_peak_352	●
PbANKA_04_v3	141972	143646	1675	143227	145	78.2105	7.63849	74.5218	6124_OC6h_peak_354	●
PbANKA_04_v3	148792	149616	825	149188	156	84.6676	7.74696	80.0483	6124_OC6h_peak_357	●
PbANKA_04_v3	162481	163055	575	162807	102	41.641	5.3113	39.6078	6124_OC6h_peak_358	●
PbANKA_04_v3	170128	171032	905	170654	151	74.9236	6.87756	71.4844	6124_OC6h_peak_360	●
PbANKA_04_v3	171653	172865	1213	172013	125	57.7872	6.21731	55.2822	6124_OC6h_peak_361	●
PbANKA_04_v3	176605	177935	1331	177051	126	59.7844	6.41773	57.2063	6124_OC6h_peak_365	●
PbANKA_04_v3	178294	179326	1033	178771	133	59.9335	6.06311	57.3498	6124_OC6h_peak_366	●
PbANKA_04_v3	179921	180813	893	180523	100	38.1497	4.939	36.1968	6124_OC6h_peak_368	●
PbANKA_04_v3	193173	194084	912	193661	125	57.2775	6.15269	54.7913	6124_OC6h_peak_372	●
PbANKA_04_v3	194591	195391	801	194994	154	75.0451	6.73377	71.5978	6124_OC6h_peak_374	●
PbANKA_04_v3	198877	199726	850	199400	127	58.5388	6.20366	56.009	6124_OC6h_peak_375	●
PbANKA_04_v3	204702	205435	734	205000	140	73.2542	7.31789	69.9497	6124_OC6h_peak_378	●
PbANKA_04_v3	218365	219219	855	218730	153	73.0625	6.56474	69.773	6124_OC6h_peak_381	●
PbANKA_04_v3	233832	234527	696	234224	139	75.1039	7.62925	71.6529	6124_OC6h_peak_383	●
PbANKA_04_v3	245251	246088	838	245590	99	33.8361	4.4291	31.9786	6124_OC6h_peak_386	●
PbANKA_04_v3	251431	252118	688	251781	146	72.1127	6.82122	68.9025	6124_OC6h_peak_387	●
PbANKA_04_v3	271517	272672	1156	271968	143	68.1408	6.51558	65.1712	6124_OC6h_peak_389	●
PbANKA_04_v3	282841	283586	746	283224	123	39.1297	4.21191	37.1547	6124_OC6h_peak_393	●
PbANKA_04_v3	286571	287078	508	286853	83	26.693	4.12248	24.986	6124_OC6h_peak_398	●
PbANKA_04_v3	294609	295661	1053	295330	110	36.1688	4.30724	34.2603	6124_OC6h_peak_401	●
PbANKA_04_v3	313003	313483	481	313207	103	42.2903	5.3487	40.2417	6124_OC6h_peak_405	●
PbANKA_04_v3	327687	328656	970	328242	148	74.4336	6.98539	71.0402	6124_OC6h_peak_407	●
PbANKA_04_v3	343125	344305	1181	343463	118	52.1472	5.8719	49.8287	6124_OC6h_peak_409	●
PbANKA_04_v3	358252	358907	656	358521	118	51.008	5.72672	48.7247	6124_OC6h_peak_411	●
PbANKA_04_v3	359293	360034	742	359754	113	47.4043	5.51925	45.227	6124_OC6h_peak_412	●
PbANKA_04_v3	361813	362504	692	362170	132	60.2456	6.15063	57.6503	6124_OC6h_peak_413	●
PbANKA_04_v3	365972	367090	1119	366618	140	70.4265	6.95746	67.3204	6124_OC6h_peak_415	●
PbANKA_04_v3	378908	379808	901	379410	150	65.132	5.85939	62.321	6124_OC6h_peak_417	●
PbANKA_04_v3	381920	383106	1187	382851	139	64.8207	6.33459	62.0229	6124_OC6h_peak_418	●
PbANKA_04_v3	389665	390258	594	389937	123	52.0485	5.61064	49.7342	6124_OC6h_peak_419	●
PbANKA_04_v3	405606	406310	705	405878	124	59.0398	6.43601	56.4904	6124_OC6h_peak_422	●
PbANKA_04_v3	460796	461421	626	461110	110	45.9196	5.47715	43.7794	6124_OC6h_peak_423	●
PbANKA_04_v3	479479	480235	757	479863	141	66.9342	6.47888	64.0344	6124_OC6h_peak_426	●
PbANKA_04_v3	482335	483192	858	482797	104	41.411	5.18109	39.3824	6124_OC6h_peak_428
PbANKA_04_v3	483957	484863	907	484362	137	68.9363	6.94782	65.9222	6124_OC6h_peak_429	●
PbANKA_04_v3	493751	494648	898	494136	132	63.5195	6.55322	60.7844	6124_OC6h_peak_432	●
PbANKA_04_v3	500169	500962	794	500553	150	67.2116	6.07569	64.2937	6124_OC6h_peak_434	●
PbANKA_04_v3	502238	503704	1467	502797	125	55.6363	5.94804	53.2069	6124_OC6h_peak_436	●
PbANKA_04_v3	503928	504685	758	504272	131	66.5642	7.0083	63.6806	6124_OC6h_peak_437	●
PbANKA_04_v3	507906	510136	2231	508323	135	71.1241	7.36123	67.9775	6124_OC6h_peak_439
PbANKA_04_v3	510862	511678	817	511218	142	58.9289	5.54896	56.3839	6124_OC6h_peak_440	●
PbANKA_04_v3	516918	517455	538	517214	112	49.4541	5.84022	47.2171	6124_OC6h_peak_443	●
PbANKA_04_v3	520386	521239	854	520919	144	64.518	6.05789	61.7363	6124_OC6h_peak_445	●
PbANKA_04_v3	534726	535327	602	535066	91	33.8843	4.77843	32.0261	6124_OC6h_peak_447	●
PbANKA_04_v3	536529	538094	1566	536932	134	62.9513	6.3729	60.2398	6124_OC6h_peak_448	●
PbANKA_04_v3	538717	539451	735	539142	108	36.2604	4.38576	34.3504	6124_OC6h_peak_449	●
PbANKA_04_v3	553207	553698	492	553480	85	29.6515	4.45491	27.8827	6124_OC6h_peak_453
PbANKA_04_v3	565088	565855	768	565515	146	78.399	7.59746	74.678	6124_OC6h_peak_454	●
PbANKA_04_v3	567157	568130	974	567792	135	66.133	6.71074	63.2706	6124_OC6h_peak_455	●
PbANKA_04_v3	569454	571620	2167	570385	124	56.971	6.16796	54.4955	6124_OC6h_peak_456	●
PbANKA_05_v3	5	84	80	36	6	10.2956	6.27247	8.92882	6124_OC6h_peak_461
PbANKA_05_v3	99192	99647	456	99402	97	30.4909	4.0943	28.704	6124_OC6h_peak_464	●
PbANKA_05_v3	104067	105091	1025	104512	117	36.6259	4.13703	34.7081	6124_OC6h_peak_465	●
PbANKA_05_v3	114497	115362	866	114936	150	76.5852	7.12821	73.0257	6124_OC6h_peak_469	●
PbANKA_05_v3	126429	127560	1132	126889	147	73.9706	6.98659	70.607	6124_OC6h_peak_470	●
PbANKA_05_v3	141112	142066	955	141548	103	37.0401	4.66695	35.1133	6124_OC6h_peak_474	●
PbANKA_05_v3	143063	144634	1572	144145	145	67.5156	6.34278	64.5823	6124_OC6h_peak_476	●
PbANKA_05_v3	148952	149721	770	149372	147	78.368	7.52919	74.6603	6124_OC6h_peak_477	●
PbANKA_05_v3	155224	156189	966	155724	142	76.9285	7.67003	73.342	6124_OC6h_peak_478	●
PbANKA_05_v3	172801	173516	716	173097	108	40.8825	4.93193	38.8668	6124_OC6h_peak_481	●
PbANKA_05_v3	176210	177315	1106	176608	131	65.1573	6.82221	62.3439	6124_OC6h_peak_482	●
PbANKA_05_v3	181761	182695	935	182244	119	56.0036	6.32435	53.5624	6124_OC6h_peak_484	●
PbANKA_05_v3	191016	193057	2042	191961	129	63.7967	6.76503	61.0465	6124_OC6h_peak_485
PbANKA_05_v3	201085	201974	890	201574	132	63.3131	6.52726	60.5874	6124_OC6h_peak_488	●
PbANKA_05_v3	203643	204417	775	203994	136	65.471	6.57206	62.6421	6124_OC6h_peak_489	●
PbANKA_05_v3	208448	210727	2280	209763	153	71.8623	6.4339	68.6642	6124_OC6h_peak_491	●
PbANKA_05_v3	213682	214572	891	214114	142	72.4327	7.08953	69.1918	6124_OC6h_peak_495	●
PbANKA_05_v3	214802	215795	994	215499	107	34.2231	4.19082	32.3574	6124_OC6h_peak_496	●
PbANKA_05_v3	221811	222943	1133	222441	137	65.4481	6.51452	62.6203	6124_OC6h_peak_499	●
PbANKA_05_v3	234156	234699	544	234409	143	72.7306	7.0671	69.4687	6124_OC6h_peak_500	●
PbANKA_05_v3	256862	257710	849	257239	127	58.804	6.23694	56.2645	6124_OC6h_peak_503	●
PbANKA_05_v3	345359	346336	978	345928	102	36.6586	4.66045	34.7394	6124_OC6h_peak_511	●
PbANKA_05_v3	348846	349511	666	349229	114	47.0744	5.42877	44.905	6124_OC6h_peak_512	●
PbANKA_05_v3	355106	355789	684	355465	128	62.5947	6.66716	59.901	6124_OC6h_peak_513	●
PbANKA_05_v3	359045	360483	1439	359966	150	81.1302	7.68755	77.1017	6124_OC6h_peak_514	●
PbANKA_05_v3	363143	363887	745	363491	134	47.9262	4.73304	45.7325	6124_OC6h_peak_515	●
PbANKA_05_v3	370438	371835	1398	370865	134	51.1816	5.05845	48.8942	6124_OC6h_peak_516
PbANKA_05_v3	380592	381382	791	380980	130	65.573	6.93898	62.7404	6124_OC6h_peak_520	●
PbANKA_05_v3	383020	383924	905	383539	150	67.2116	6.07569	64.2937	6124_OC6h_peak_521	●
PbANKA_05_v3	387489	388298	810	388063	110	42.3224	5.02243	40.2721	6124_OC6h_peak_525	●
PbANKA_05_v3	393753	394781	1029	394336	144	56.7522	5.25259	54.283	6124_OC6h_peak_526	●
PbANKA_05_v3	412402	414825	2424	414100	140	70.73	6.99546	67.6038	6124_OC6h_peak_527	●
PbANKA_05_v3	414967	417779	2813	416616	125	61.5115	6.70542	58.865	6124_OC6h_peak_528	●
PbANKA_05_v3	425970	426749	780	426314	137	69.1383	6.97359	66.114	6124_OC6h_peak_531	●
PbANKA_05_v3	429875	430992	1118	430272	151	87.2002	8.41444	81.5746	6124_OC6h_peak_532	●
PbANKA_05_v3	433492	434249	758	433840	153	87.4457	8.30252	81.5746	6124_OC6h_peak_535	●
PbANKA_05_v3	441067	442080	1014	441525	135	57.4151	5.68188	54.9235	6124_OC6h_peak_538	●
PbANKA_05_v3	443803	444916	1114	444229	147	81.5663	7.94447	77.4899	6124_OC6h_peak_540	●
PbANKA_05_v3	447749	448643	895	448213	87	32.7678	4.81286	30.9334	6124_OC6h_peak_541	●
PbANKA_05_v3	450824	452212	1389	451786	146	75.6795	7.25353	72.1899	6124_OC6h_peak_544
PbANKA_05_v3	455086	455948	863	455602	124	54.8402	5.90084	52.4374	6124_OC6h_peak_547	●
PbANKA_05_v3	461261	462001	741	461623	126	58.5176	6.25532	55.9881	6124_OC6h_peak_552	●
PbANKA_05_v3	463830	465156	1327	464499	110	49.1093	5.90485	46.8821	6124_OC6h_peak_553	●
PbANKA_05_v3	465298	466848	1551	466465	136	62.3629	6.19885	59.6791	6124_OC6h_peak_554	●
PbANKA_05_v3	472189	474098	1910	473191	129	63.0974	6.67328	60.382	6124_OC6h_peak_559	●
PbANKA_05_v3	480202	481614	1413	480700	103	40.4915	5.1077	38.4848	6124_OC6h_peak_561	●
PbANKA_05_v3	483601	484370	770	483984	104	37.4838	4.68099	35.5472	6124_OC6h_peak_562	●
PbANKA_05_v3	485362	485627	266	485527	86	27.655	4.13564	25.9263	6124_OC6h_peak_563
PbANKA_05_v3	490492	491427	936	490846	107	46.9778	5.7791	44.8111	6124_OC6h_peak_564	●
PbANKA_05_v3	500204	501858	1655	500865	139	72.345	7.26323	69.112	6124_OC6h_peak_568	●
PbANKA_05_v3	504311	507858	3548	507033	139	70.6752	7.04852	67.5516	6124_OC6h_peak_571	●
PbANKA_05_v3	509839	511954	2116	510229	139	70.8806	7.07466	67.7459	6124_OC6h_peak_572	●
PbANKA_05_v3	520044	521064	1021	520721	140	65.6461	6.37984	62.8092	6124_OC6h_peak_574	●
PbANKA_05_v3	523583	524915	1333	524427	136	52.6338	5.13339	50.3019	6124_OC6h_peak_576	●
PbANKA_05_v3	542203	543600	1398	543080	147	64.8144	5.95498	62.0192	6124_OC6h_peak_584	●
PbANKA_05_v3	548140	549572	1433	549201	141	73.2673	7.25646	69.9611	6124_OC6h_peak_586	●
PbANKA_05_v3	560072	560775	704	560385	86	28.0871	4.19417	26.3489	6124_OC6h_peak_592	●
PbANKA_05_v3	562195	563304	1110	562606	120	44.4901	4.8686	42.3858	6124_OC6h_peak_594	●
PbANKA_05_v3	567255	568036	782	567634	154	80.1113	7.31704	76.2198	6124_OC6h_peak_596	●
PbANKA_05_v3	656191	657221	1031	656860	108	48.9429	5.99749	46.7228	6124_OC6h_peak_603	●
PbANKA_05_v3	802975	803699	725	803322	112	48.9633	5.77451	46.7428	6124_OC6h_peak_615	●
PbANKA_05_v3	823046	824046	1001	823628	99	36.0133	4.70437	34.1087	6124_OC6h_peak_617	●
PbANKA_05_v3	827824	829046	1223	828311	155	75.8959	6.77722	72.3822	6124_OC6h_peak_618	●
PbANKA_05_v3	829407	830942	1536	830561	146	83.3361	8.25504	78.9717	6124_OC6h_peak_619	●
PbANKA_05_v3	833938	834770	833	834327	126	56.4357	5.99525	53.9785	6124_OC6h_peak_621	●
PbANKA_05_v3	836506	837728	1223	836957	137	76.1296	7.9127	72.6051	6124_OC6h_peak_622	●
PbANKA_05_v3	841615	842869	1255	842488	112	47.4539	5.57584	45.2743	6124_OC6h_peak_623
PbANKA_05_v3	850394	851403	1010	850693	141	52.8544	4.97846	50.5149	6124_OC6h_peak_626	●
PbANKA_05_v3	865289	866063	775	865732	139	75.6256	7.70009	72.1462	6124_OC6h_peak_627	●
PbANKA_05_v3	876261	877037	777	876560	137	68.9363	6.94782	65.9222	6124_OC6h_peak_628	●
PbANKA_05_v3	881747	882672	926	882328	93	36.0726	4.99076	34.1671	6124_OC6h_peak_630	●
PbANKA_06_v3	136810	137738	929	137466	114	51.0459	5.94359	48.7614	6124_OC6h_peak_634	●
PbANKA_06_v3	145089	145953	865	145544	145	74.0674	7.11401	70.6951	6124_OC6h_peak_637	●
PbANKA_06_v3	164507	165288	782	164898	127	61.7854	6.6205	59.1272	6124_OC6h_peak_645	●
PbANKA_06_v3	175062	176167	1106	175730	147	73.3681	6.91472	70.0547	6124_OC6h_peak_650	●
PbANKA_06_v3	183864	184564	701	184221	143	70.5255	6.79776	67.4123	6124_OC6h_peak_653	●
PbANKA_06_v3	191114	191776	663	191541	88	30.3551	4.42202	28.5722	6124_OC6h_peak_654
PbANKA_06_v3	192183	193193	1011	192785	123	57.2318	6.25684	54.7486	6124_OC6h_peak_656	●
PbANKA_06_v3	193763	194416	654	194125	108	39.2618	4.73536	37.2832	6124_OC6h_peak_657	●
PbANKA_06_v3	203203	203820	618	203518	100	42.9439	5.60256	40.8782	6124_OC6h_peak_658	●
PbANKA_06_v3	206436	207550	1115	206793	144	73.6051	7.11618	70.2777	6124_OC6h_peak_659	●
PbANKA_06_v3	210928	211755	828	211397	147	76.5654	7.30287	73.0121	6124_OC6h_peak_661	●
PbANKA_06_v3	212300	213001	702	212634	149	82.6866	7.95467	78.4349	6124_OC6h_peak_662	●
PbANKA_06_v3	224271	224915	645	224588	108	50.8392	6.271	48.5631	6124_OC6h_peak_664	●
PbANKA_06_v3	225407	225872	466	225634	91	36.3199	5.13047	34.4091	6124_OC6h_peak_665	●
PbANKA_06_v3	236566	237204	639	236812	101	34.4772	4.43126	32.6053	6124_OC6h_peak_668	●
PbANKA_06_v3	243494	244171	678	243779	128	60.2561	6.36534	57.6582	6124_OC6h_peak_669	●
PbANKA_06_v3	257260	258192	933	257653	116	57.8047	6.76553	55.2996	6124_OC6h_peak_671	●
PbANKA_06_v3	366232	367095	864	366504	100	36.8399	4.76788	34.9164	6124_OC6h_peak_674	●
PbANKA_06_v3	386034	386979	946	386547	140	74.647	7.50075	71.2415	6124_OC6h_peak_678	●
PbANKA_06_v3	390036	390837	802	390465	153	83.689	7.81691	79.2363	6124_OC6h_peak_681	●
PbANKA_06_v3	391805	392369	565	392162	92	28.6313	4.04026	26.8831	6124_OC6h_peak_682	●
PbANKA_06_v3	405806	406328	523	406093	86	26.9183	4.03705	25.204	6124_OC6h_peak_686
PbANKA_06_v3	428420	429408	989	428885	135	66.133	6.71074	63.2706	6124_OC6h_peak_690	●
PbANKA_06_v3	467140	468220	1081	467618	125	53.5192	5.69168	51.1604	6124_OC6h_peak_697	●
PbANKA_06_v3	482450	484144	1695	483114	139	68.0859	6.72545	65.121	6124_OC6h_peak_699	●
PbANKA_06_v3	491824	492978	1155	492568	137	69.4024	7.00738	66.3638	6124_OC6h_peak_701	●
PbANKA_06_v3	498494	499252	759	498907	124	56.8835	6.15682	54.4117	6124_OC6h_peak_703	●
PbANKA_06_v3	501393	503500	2108	502153	142	58.9289	5.54896	56.3839	6124_OC6h_peak_704	●
PbANKA_06_v3	504687	505415	729	504981	77	24.4518	4.04665	22.7874	6124_OC6h_peak_705
PbANKA_06_v3	512226	514740	2515	514224	135	71.8002	7.45301	68.6074	6124_OC6h_peak_708
PbANKA_06_v3	515505	517375	1871	516984	156	81.8912	7.41145	77.7612	6124_OC6h_peak_710	●
PbANKA_06_v3	517813	519230	1418	518767	134	68.3006	7.04946	65.3253	6124_OC6h_peak_712
PbANKA_06_v3	521618	522440	823	522084	121	48.6519	5.30013	46.4384	6124_OC6h_peak_715	●
PbANKA_06_v3	523370	523949	580	523587	114	42.4551	4.87176	40.4021	6124_OC6h_peak_716	●
PbANKA_06_v3	524635	526020	1386	525251	147	64.8144	5.95498	62.0192	6124_OC6h_peak_717	●
PbANKA_06_v3	534114	535035	922	534553	151	82.2708	7.76748	78.0811	6124_OC6h_peak_718	●
PbANKA_06_v3	538546	539833	1288	538924	138	68.6998	6.85878	65.6997	6124_OC6h_peak_719	●
PbANKA_06_v3	544510	545274	765	544873	101	40.8338	5.25178	38.8202	6124_OC6h_peak_720	●
PbANKA_06_v3	545527	546374	848	546036	111	48.1622	5.72126	45.9637	6124_OC6h_peak_721	●
PbANKA_06_v3	547017	550312	3296	548818	135	59.4312	5.90834	56.8651	6124_OC6h_peak_723	●
PbANKA_06_v3	555634	557120	1487	556663	128	58.9148	6.19702	56.3706	6124_OC6h_peak_727
PbANKA_06_v3	557205	558485	1281	557543	129	64.2299	6.82236	61.4642	6124_OC6h_peak_728	●
PbANKA_06_v3	558678	560329	1652	559889	118	56.661	6.47451	54.1968	6124_OC6h_peak_729	●
PbANKA_06_v3	574917	576055	1139	575766	91	34.2355	4.82813	32.3688	6124_OC6h_peak_730	●
PbANKA_06_v3	581782	582249	468	581936	90	33.6957	4.79968	31.8416	6124_OC6h_peak_732	●
PbANKA_06_v3	582663	583206	544	582933	109	35.5163	4.26843	33.6222	6124_OC6h_peak_733	●
PbANKA_06_v3	584322	585023	702	584630	128	60.2561	6.36534	57.6582	6124_OC6h_peak_734	●
PbANKA_06_v3	607743	608589	847	608207	144	66.6935	6.29934	63.8032	6124_OC6h_peak_738	●
PbANKA_06_v3	648144	648769	626	648426	116	48.9064	5.56172	46.6875	6124_OC6h_peak_742	●
PbANKA_06_v3	697750	698434	685	698130	152	71.0348	6.39212	67.8919	6124_OC6h_peak_744	●
PbANKA_06_v3	707287	708207	921	707657	120	50.1296	5.52073	47.8752	6124_OC6h_peak_745	●
PbANKA_06_v3	728629	729405	777	729009	151	65.9204	5.8982	63.0713	6124_OC6h_peak_749	●
PbANKA_06_v3	741661	742417	757	741987	131	49.0272	4.94604	46.8028	6124_OC6h_peak_750	●
PbANKA_06_v3	744659	745906	1248	745143	149	68.481	6.25719	65.4966	6124_OC6h_peak_752	●
PbANKA_06_v3	746236	747225	990	746807	120	47.7642	5.23998	45.5769	6124_OC6h_peak_753	●
PbANKA_06_v3	754408	755385	978	754957	102	42.6573	5.4516	40.5987	6124_OC6h_peak_755
PbANKA_06_v3	755511	757193	1683	755936	140	70.4265	6.95746	67.3204	6124_OC6h_peak_756	●
PbANKA_06_v3	760786	761653	868	761135	117	43.9983	4.92987	41.907	6124_OC6h_peak_757	●
PbANKA_06_v3	763814	764758	945	764238	145	76.6149	7.43299	73.0482	6124_OC6h_peak_758	●
PbANKA_06_v3	765866	766724	859	766357	139	64.8207	6.33459	62.0229	6124_OC6h_peak_759	●
PbANKA_06_v3	773151	775483	2333	775126	148	76.2864	7.20863	72.7538	6124_OC6h_peak_760	●
PbANKA_06_v3	777456	779282	1827	777990	152	68.8241	6.15616	65.8147	6124_OC6h_peak_762	●
PbANKA_06_v3	782215	783226	1012	782838	148	69.9995	6.47311	66.9214	6124_OC6h_peak_764	●
PbANKA_06_v3	785712	786572	861	786051	119	48.9903	5.42965	46.7678	6124_OC6h_peak_765	●
PbANKA_06_v3	789387	791269	1883	789901	138	68.0499	6.77777	65.0873	6124_OC6h_peak_769	●
PbANKA_06_v3	792941	793981	1041	793264	140	69.0754	6.79024	66.0535	6124_OC6h_peak_770	●
PbANKA_06_v3	800551	801844	1294	800893	151	65.9204	5.8982	63.0713	6124_OC6h_peak_774	●
PbANKA_06_v3	805362	806692	1331	805744	144	71.5801	6.86877	68.3997	6124_OC6h_peak_775	●
PbANKA_06_v3	807216	807919	704	807614	137	65.6348	6.53717	62.8006	6124_OC6h_peak_776	●
PbANKA_06_v3	811331	812275	945	811844	126	52.7318	5.55276	50.3971	6124_OC6h_peak_779	●
PbANKA_06_v3	812379	813353	975	813034	96	32.585	4.38897	30.7537	6124_OC6h_peak_780	●
PbANKA_06_v3	820339	821009	671	820666	106	45.316	5.60453	43.1912	6124_OC6h_peak_782	●
PbANKA_06_v3	821108	822307	1200	821432	111	49.4388	5.89361	47.2028	6124_OC6h_peak_783
PbANKA_06_v3	823859	824821	963	824431	156	63.9073	5.50435	61.1547	6124_OC6h_peak_787	●
PbANKA_06_v3	825251	826022	772	825640	123	50.1511	5.38702	47.893	6124_OC6h_peak_788	●
PbANKA_06_v3	826426	828016	1591	827178	119	50.9124	5.6648	48.6318	6124_OC6h_peak_789	●
PbANKA_06_v3	835153	836859	1707	836357	133	62.1254	6.3257	59.4502	6124_OC6h_peak_794	●
PbANKA_06_v3	836958	837705	748	837378	128	55.9492	5.83688	53.5089	6124_OC6h_peak_795	●
PbANKA_06_v3	852434	853932	1499	852661	130	63.4846	6.66435	60.7507	6124_OC6h_peak_797	●
PbANKA_06_v3	855134	855976	843	855514	137	67.1579	6.7242	64.2428	6124_OC6h_peak_798	●
PbANKA_06_v3	856323	857534	1212	857058	84	27.9522	4.25743	26.22	6124_OC6h_peak_799	●
PbANKA_06_v3	859572	861898	2327	860405	143	56.0152	5.21636	53.5735	6124_OC6h_peak_800
PbANKA_06_v3	866821	868325	1505	867943	136	56.2533	5.51238	53.8041	6124_OC6h_peak_805	●
PbANKA_06_v3	873888	875419	1532	874180	121	45.1998	4.90883	43.078	6124_OC6h_peak_806
PbANKA_06_v3	876165	877149	985	876676	117	47.4826	5.33916	45.3014	6124_OC6h_peak_807	●
PbANKA_06_v3	881787	883091	1305	882709	130	62.9498	6.5954	60.2398	6124_OC6h_peak_809	●
PbANKA_06_v3	884771	885485	715	885057	101	37.5445	4.81508	35.6055	6124_OC6h_peak_810	●
PbANKA_06_v3	895935	896742	808	896183	109	50.2019	6.11674	47.943	6124_OC6h_peak_811	●
PbANKA_07_v3	108232	109006	775	108589	129	58.3365	6.07374	55.8118	6124_OC6h_peak_815	●
PbANKA_07_v3	113428	114120	693	113749	147	75.4065	7.16025	71.9399	6124_OC6h_peak_817	●
PbANKA_07_v3	140409	141146	738	140833	97	36.3381	4.83568	34.4263	6124_OC6h_peak_823
PbANKA_07_v3	145675	146306	632	146069	92	33.6537	4.69959	31.8	6124_OC6h_peak_827	●
PbANKA_07_v3	163490	164593	1104	163880	147	69.1686	6.42967	66.1416	6124_OC6h_peak_829	●
PbANKA_07_v3	184248	184939	692	184604	89	30.8048	4.44093	29.0111	6124_OC6h_peak_832	●
PbANKA_07_v3	193650	194303	654	193973	88	31.2603	4.54807	29.4575	6124_OC6h_peak_834	●
PbANKA_07_v3	196799	197449	651	197138	142	74.8003	7.39072	71.3762	6124_OC6h_peak_835	●
PbANKA_07_v3	283346	284137	792	283737	122	44.2914	4.77288	42.1922	6124_OC6h_peak_839	●
PbANKA_07_v3	295586	296408	823	296089	141	66.9342	6.47888	64.0344	6124_OC6h_peak_841	●
PbANKA_07_v3	312832	314134	1303	313311	150	85.0129	8.19265	80.3388	6124_OC6h_peak_844	●
PbANKA_07_v3	315603	316263	661	315974	115	49.7839	5.72387	47.537	6124_OC6h_peak_845	●
PbANKA_07_v3	323597	324883	1287	324356	103	35.8238	4.51815	33.9233	6124_OC6h_peak_847
PbANKA_07_v3	340889	342991	2103	341760	159	85.9245	7.71342	81.0416	6124_OC6h_peak_852	●
PbANKA_07_v3	343300	345148	1849	344576	116	49.6879	5.66047	47.4458	6124_OC6h_peak_853	●
PbANKA_07_v3	345385	346153	769	345789	105	44.4348	5.53725	42.3323	6124_OC6h_peak_854	●
PbANKA_07_v3	348299	349478	1180	348746	124	59.3923	6.48255	56.8309	6124_OC6h_peak_858	●
PbANKA_07_v3	350272	351213	942	350646	128	50.2647	5.19049	48.0033	6124_OC6h_peak_860	●
PbANKA_07_v3	352256	353465	1210	353065	146	75.6795	7.25353	72.1899	6124_OC6h_peak_861	●
PbANKA_07_v3	359087	359931	845	359412	134	54.7368	5.43191	52.3385	6124_OC6h_peak_864	●
PbANKA_07_v3	360264	361729	1466	360586	130	61.6789	6.43374	59.0248	6124_OC6h_peak_865	●
PbANKA_07_v3	363985	365027	1043	364438	130	60.7326	6.31536	58.1187	6124_OC6h_peak_869	●
PbANKA_07_v3	365831	367003	1173	366511	138	68.0108	6.77293	65.05	6124_OC6h_peak_870	●
PbANKA_07_v3	369574	370946	1373	370223	131	56.285	5.73457	53.8335	6124_OC6h_peak_872	●
PbANKA_07_v3	372505	373917	1413	372934	144	73.1931	7.06528	69.8936	6124_OC6h_peak_873	●
PbANKA_07_v3	374675	376098	1424	375523	131	61.1969	6.31886	58.5624	6124_OC6h_peak_875	●
PbANKA_07_v3	376961	378825	1865	377529	140	67.973	6.65614	65.014	6124_OC6h_peak_876	●
PbANKA_07_v3	387864	388827	964	388460	138	64.2667	6.32083	61.4975	6124_OC6h_peak_879	●
PbANKA_07_v3	391113	391928	816	391563	150	81.8145	7.7747	77.7059	6124_OC6h_peak_880	●
PbANKA_07_v3	396328	397779	1452	397448	122	59.8865	6.67083	57.3059	6124_OC6h_peak_885	●
PbANKA_07_v3	398297	399660	1364	399290	140	57.4079	5.47135	54.918	6124_OC6h_peak_886	●
PbANKA_07_v3	400139	401010	872	400636	117	50.4667	5.70885	48.2012	6124_OC6h_peak_887	●
PbANKA_07_v3	408095	409621	1527	408592	153	81.8968	7.59343	77.7652	6124_OC6h_peak_888	●
PbANKA_07_v3	410319	412225	1907	410846	147	78.6119	7.56024	74.8785	6124_OC6h_peak_889	●
PbANKA_07_v3	418583	419611	1029	419129	131	68.2304	7.2338	65.2571	6124_OC6h_peak_890	●
PbANKA_07_v3	424636	425750	1115	425058	111	44.8163	5.28715	42.7028	6124_OC6h_peak_892	●
PbANKA_07_v3	427557	428498	942	428056	110	44.0712	5.23994	41.9766	6124_OC6h_peak_893
PbANKA_07_v3	429580	430619	1040	430144	144	74.4401	7.22021	71.046	6124_OC6h_peak_894	●
PbANKA_07_v3	433465	434884	1420	434053	121	55.1439	6.09722	52.7325	6124_OC6h_peak_896	●
PbANKA_07_v3	439708	440695	988	440066	142	67.3062	6.47033	64.3817	6124_OC6h_peak_898	●
PbANKA_07_v3	441265	441920	656	441573	78	25.5302	4.16353	23.8469	6124_OC6h_peak_899
PbANKA_07_v3	446968	447734	767	447361	152	82.8188	7.77194	78.54	6124_OC6h_peak_900	●
PbANKA_07_v3	449935	450671	737	450348	137	64.7091	6.42547	61.9179	6124_OC6h_peak_901	●
PbANKA_07_v3	458565	459623	1059	459262	126	51.9719	5.46507	49.6606	6124_OC6h_peak_903	●
PbANKA_07_v3	471969	473239	1271	472667	129	46.0207	4.70922	43.8774	6124_OC6h_peak_907	●
PbANKA_07_v3	475962	477427	1466	477024	124	54.8402	5.90084	52.4374	6124_OC6h_peak_908	●
PbANKA_07_v3	479428	480288	861	479836	135	68.5379	7.01829	65.5518	6124_OC6h_peak_909	●
PbANKA_07_v3	484292	485913	1622	484966	146	53.1361	4.84226	50.7896	6124_OC6h_peak_913	●
PbANKA_07_v3	488956	489984	1029	489477	89	30.4781	4.39635	28.692	6124_OC6h_peak_914	●
PbANKA_07_v3	491962	492702	741	492377	149	74.0958	6.89003	70.7219	6124_OC6h_peak_915	●
PbANKA_07_v3	504375	505378	1004	504739	132	55.1037	5.55655	52.6932	6124_OC6h_peak_919	●
PbANKA_07_v3	508539	510802	2264	509578	113	46.3179	5.38156	44.1669	6124_OC6h_peak_920	●
PbANKA_07_v3	512240	512974	735	512588	145	54.0538	4.95919	51.6765	6124_OC6h_peak_921	●
PbANKA_07_v3	528399	529239	841	528864	122	54.8197	6.00189	52.4194	6124_OC6h_peak_924	●
PbANKA_07_v3	530255	530839	585	530553	127	61.1412	6.53613	58.5084	6124_OC6h_peak_925	●
PbANKA_07_v3	532938	533653	716	533233	127	61.5568	6.59047	58.9072	6124_OC6h_peak_926	●
PbANKA_07_v3	542155	543561	1407	542893	119	58.3972	6.6538	55.8702	6124_OC6h_peak_929	●
PbANKA_07_v3	545380	546272	893	545819	142	76.7249	7.64295	73.1493	6124_OC6h_peak_930	●
PbANKA_07_v3	551610	552479	870	552103	150	83.6142	8.00771	79.1866	6124_OC6h_peak_936	●
PbANKA_07_v3	559182	560119	938	559590	152	71.0348	6.39212	67.8919	6124_OC6h_peak_938	●
PbANKA_07_v3	570478	571131	654	570735	113	38.1493	4.42365	36.1966	6124_OC6h_peak_940	●
PbANKA_07_v3	578894	579774	881	579122	98	37.05	4.88503	35.1219	6124_OC6h_peak_944	●
PbANKA_07_v3	580996	581804	809	581458	101	34.4772	4.43126	32.6053	6124_OC6h_peak_945	●
PbANKA_07_v3	616441	617092	652	616779	149	75.506	7.05656	72.0313	6124_OC6h_peak_949	●
PbANKA_07_v3	627518	628182	665	627808	110	45.5867	5.43386	43.4544	6124_OC6h_peak_950	●
PbANKA_07_v3	638288	639389	1102	638615	132	55.4886	5.59947	53.0673	6124_OC6h_peak_954	●
PbANKA_07_v3	643905	646125	2221	645737	133	62.1254	6.3257	59.4502	6124_OC6h_peak_957	●
PbANKA_07_v3	648516	649657	1142	649174	110	33.5117	4.02095	31.6617	6124_OC6h_peak_958	●
PbANKA_07_v3	650571	651162	592	650870	100	31.0862	4.06387	29.2873	6124_OC6h_peak_959
PbANKA_07_v3	652310	653504	1195	652989	144	76.4837	7.4799	72.9401	6124_OC6h_peak_961
PbANKA_07_v3	655971	656762	792	656414	113	42.7984	4.95258	40.7364	6124_OC6h_peak_963	●
PbANKA_07_v3	659818	660493	676	660200	129	52.8215	5.43121	50.483	6124_OC6h_peak_964	●
PbANKA_07_v3	669994	671016	1023	670486	149	75.9165	7.10562	72.4007	6124_OC6h_peak_966	●
PbANKA_07_v3	671116	673907	2792	671930	148	79.9893	7.67172	76.1139	6124_OC6h_peak_967	●
PbANKA_07_v3	678591	681291	2701	679292	136	61.2381	6.06787	58.6022	6124_OC6h_peak_968	●
PbANKA_07_v3	681445	682601	1157	682224	82	28.4533	4.41706	26.7096	6124_OC6h_peak_969	●
PbANKA_07_v3	683083	684338	1256	683592	134	52.919	5.23853	50.5779	6124_OC6h_peak_970	●
PbANKA_07_v3	687999	689138	1140	688542	150	82.2759	7.83391	78.0837	6124_OC6h_peak_973	●
PbANKA_07_v3	700838	701841	1004	701363	111	41.3722	4.86569	39.3454	6124_OC6h_peak_974	●
PbANKA_07_v3	709974	710755	782	710334	145	67.5156	6.34278	64.5823	6124_OC6h_peak_976	●
PbANKA_07_v3	714066	714766	701	714419	124	54.8402	5.90084	52.4374	6124_OC6h_peak_977	●
PbANKA_07_v3	717945	718862	918	718370	133	65.4962	6.74644	62.6662	6124_OC6h_peak_981	●
PbANKA_07_v3	723228	724000	773	723543	109	38.4051	4.59564	36.4469	6124_OC6h_peak_982	●
PbANKA_07_v3	727992	728453	462	728209	111	50.1634	5.99314	47.9052	6124_OC6h_peak_983	●
PbANKA_07_v3	750913	751992	1080	751612	141	73.2673	7.25646	69.9611	6124_OC6h_peak_984	●
PbANKA_07_v3	760342	760968	627	760655	110	45.9196	5.47715	43.7794	6124_OC6h_peak_986	●
PbANKA_07_v3	766434	767628	1195	767131	152	83.0717	7.80395	78.7544	6124_OC6h_peak_988	●
PbANKA_07_v3	776159	777080	922	776720	113	38.1493	4.42365	36.1966	6124_OC6h_peak_989	●
PbANKA_08_v3	308	406	99	347	34	16.4078	5.38083	14.9036	6124_OC6h_peak_992
PbANKA_08_v3	137282	137971	690	137659	101	43.2476	5.58976	41.175	6124_OC6h_peak_1002	●
PbANKA_08_v3	140612	141058	447	140840	81	27.6449	4.34348	25.9163	6124_OC6h_peak_1003	●
PbANKA_08_v3	148308	149190	883	148862	134	68.9422	7.13422	65.9275	6124_OC6h_peak_1004	●
PbANKA_08_v3	234784	235081	298	234897	78	24.983	4.08299	23.3078	6124_OC6h_peak_1007
PbANKA_08_v3	352877	353564	688	353316	142	74.8003	7.39072	71.3762	6124_OC6h_peak_1010	●
PbANKA_08_v3	361597	362080	484	361784	103	34.3736	4.34497	32.5041	6124_OC6h_peak_1011	●
PbANKA_08_v3	368164	368821	658	368486	127	53.9675	5.65088	51.5944	6124_OC6h_peak_1012	●
PbANKA_08_v3	381188	382169	982	381801	125	48.0735	5.06978	45.8769	6124_OC6h_peak_1018	●
PbANKA_08_v3	394376	395374	999	394891	114	59.1785	7.11167	56.6237	6124_OC6h_peak_1021	●
PbANKA_08_v3	399409	400243	835	399972	147	88.1611	8.85889	81.5746	6124_OC6h_peak_1022	●
PbANKA_08_v3	404809	405830	1022	405479	140	52.1411	4.9434	49.8241	6124_OC6h_peak_1025	●
PbANKA_08_v3	407467	408456	990	407973	135	53.6593	5.27734	51.2943	6124_OC6h_peak_1027	●
PbANKA_08_v3	412964	413614	651	413341	90	31.6596	4.5148	29.8491	6124_OC6h_peak_1029	●
PbANKA_08_v3	415851	416792	942	416426	128	52.0673	5.38943	49.7516	6124_OC6h_peak_1031	●
PbANKA_08_v3	428107	430393	2287	430021	152	73.3519	6.64689	70.0392	6124_OC6h_peak_1032	●
PbANKA_08_v3	431929	433001	1073	432382	139	71.5025	7.15426	68.3281	6124_OC6h_peak_1033	●
PbANKA_08_v3	434806	435765	960	435093	127	63.9011	6.90353	61.1486	6124_OC6h_peak_1035	●
PbANKA_08_v3	437054	437811	758	437589	93	32.029	4.43743	30.2092	6124_OC6h_peak_1036
PbANKA_08_v3	442929	444380	1452	443323	107	45.4483	5.56913	43.3203	6124_OC6h_peak_1038	●
PbANKA_08_v3	446314	447060	747	446613	128	63.7463	6.81979	61.0014	6124_OC6h_peak_1039	●
PbANKA_08_v3	481301	482025	725	481712	128	62.5947	6.66716	59.901	6124_OC6h_peak_1046	●
PbANKA_08_v3	607987	608397	411	608219	77	24.62	4.07146	22.9529	6124_OC6h_peak_1053
PbANKA_08_v3	609804	610523	720	610090	137	70.7882	7.18683	67.6602	6124_OC6h_peak_1054	●
PbANKA_08_v3	624641	625522	882	625160	144	73.9165	7.15484	70.5607	6124_OC6h_peak_1056	●
PbANKA_08_v3	629422	630192	771	629795	123	41.9324	4.49187	39.8918	6124_OC6h_peak_1057	●
PbANKA_08_v3	630775	631466	692	631136	115	44.2398	5.03947	42.1416	6124_OC6h_peak_1058	●
PbANKA_08_v3	640399	641641	1243	641036	104	41.7686	5.22843	39.7323	6124_OC6h_peak_1060	●
PbANKA_08_v3	647009	648141	1133	647751	136	62.3629	6.19885	59.6791	6124_OC6h_peak_1063	●
PbANKA_08_v3	650993	651776	784	651295	117	53.0992	6.05044	50.7534	6124_OC6h_peak_1064	●
PbANKA_08_v3	654225	655527	1303	654672	146	73.1049	6.93938	69.8091	6124_OC6h_peak_1066	●
PbANKA_08_v3	658674	659384	711	659034	125	53.8374	5.72968	51.4679	6124_OC6h_peak_1068	●
PbANKA_08_v3	670811	671572	762	671153	129	63.8359	6.7702	61.0848	6124_OC6h_peak_1072	●
PbANKA_08_v3	687224	688052	829	687571	150	82.4848	7.86085	78.2625	6124_OC6h_peak_1076	●
PbANKA_08_v3	705252	706039	788	705756	90	28.6709	4.11749	26.9212	6124_OC6h_peak_1082
PbANKA_08_v3	737236	738087	852	737562	153	80.2946	7.39799	76.3751	6124_OC6h_peak_1085	●
PbANKA_08_v3	753314	753974	661	753615	104	42.0577	5.26692	40.0153	6124_OC6h_peak_1086	●
PbANKA_08_v3	754629	755496	868	754935	144	70.2129	6.70557	67.1235	6124_OC6h_peak_1087	●
PbANKA_08_v3	761826	762548	723	762093	108	40.8825	4.93193	38.8668	6124_OC6h_peak_1090	●
PbANKA_08_v3	775767	776569	803	776219	146	73.1049	6.93938	69.8091	6124_OC6h_peak_1092	●
PbANKA_08_v3	782534	783329	796	782905	143	76.3556	7.52808	72.8197	6124_OC6h_peak_1093	●
PbANKA_08_v3	804775	805557	783	805109	133	55.8709	5.59833	53.4352	6124_OC6h_peak_1097	●
PbANKA_08_v3	815260	816096	837	815616	144	44.5708	4.14939	42.4643	6124_OC6h_peak_1098	●
PbANKA_08_v3	836276	837229	954	836673	140	73.6634	7.37124	70.3314	6124_OC6h_peak_1101	●
PbANKA_08_v3	837680	838620	941	838093	145	77.4948	7.54577	73.8557	6124_OC6h_peak_1102	●
PbANKA_08_v3	840960	841885	926	841466	150	67.2116	6.07569	64.2937	6124_OC6h_peak_1105	●
PbANKA_08_v3	848627	849584	958	849210	115	45.6322	5.20545	43.4995	6124_OC6h_peak_1106	●
PbANKA_08_v3	857917	858519	603	858239	120	42.9013	4.69528	40.8363	6124_OC6h_peak_1107	●
PbANKA_08_v3	861683	862461	779	862173	103	35.8238	4.51815	33.9233	6124_OC6h_peak_1109	●
PbANKA_08_v3	864697	865683	987	864835	132	59.1301	6.01786	56.5771	6124_OC6h_peak_1115	●
PbANKA_08_v3	868568	869363	796	868985	112	46.7617	5.48643	44.5998	6124_OC6h_peak_1117	●
PbANKA_08_v3	883739	885372	1634	884423	123	48.3473	5.18054	46.1419	6124_OC6h_peak_1121	●
PbANKA_08_v3	890001	890803	803	890445	127	59.8828	6.3737	57.3022	6124_OC6h_peak_1124	●
PbANKA_08_v3	918034	918920	887	918523	132	63.5948	6.56271	60.8551	6124_OC6h_peak_1129	●
PbANKA_08_v3	925524	926194	671	925907	114	47.8331	5.52447	45.6446	6124_OC6h_peak_1130	●
PbANKA_08_v3	934458	935093	636	934736	102	42.1001	5.37435	40.0556	6124_OC6h_peak_1132	●
PbANKA_08_v3	942142	942988	847	942578	131	60.4833	6.23128	57.8772	6124_OC6h_peak_1135	●
PbANKA_08_v3	949182	950939	1758	949883	142	72.1655	7.05615	68.9441	6124_OC6h_peak_1136	●
PbANKA_08_v3	968921	969745	825	969416	137	57.0162	5.55262	54.5395	6124_OC6h_peak_1141	●
PbANKA_08_v3	975956	976614	659	976388	97	32.5061	4.34052	30.6768	6124_OC6h_peak_1142	●
PbANKA_08_v3	982404	984111	1708	983081	148	75.6609	7.13265	72.1789	6124_OC6h_peak_1145	●
PbANKA_08_v3	988095	989637	1543	988519	142	72.8884	7.14674	69.618	6124_OC6h_peak_1148
PbANKA_08_v3	996816	997679	864	997086	144	75.076	7.30025	71.6268	6124_OC6h_peak_1149	●
PbANKA_08_v3	1002393	1003358	966	1002773	141	75.1281	7.49832	71.6757	6124_OC6h_peak_1150	●
PbANKA_08_v3	1009783	1011077	1295	1010104	143	70.5255	6.79776	67.4123	6124_OC6h_peak_1153	●
PbANKA_08_v3	1014645	1015613	969	1015230	136	69.8663	7.1293	66.796	6124_OC6h_peak_1157
PbANKA_08_v3	1016868	1018141	1274	1017368	129	56.7395	5.88212	54.2706	6124_OC6h_peak_1159	●
PbANKA_08_v3	1027352	1028115	764	1027751	140	70.4265	6.95746	67.3204	6124_OC6h_peak_1161	●
PbANKA_08_v3	1028384	1029482	1099	1028949	115	50.366	5.79948	48.1026	6124_OC6h_peak_1162	●
PbANKA_08_v3	1033032	1033640	609	1033428	102	35.1484	4.4747	33.262	6124_OC6h_peak_1167	●
PbANKA_08_v3	1040295	1041368	1074	1040873	148	59.73	5.39749	57.1547	6124_OC6h_peak_1170	●
PbANKA_08_v3	1062886	1063982	1097	1063274	113	48.941	5.71837	46.721	6124_OC6h_peak_1174
PbANKA_08_v3	1083671	1085429	1759	1084460	133	64.7238	6.64817	61.9322	6124_OC6h_peak_1179	●
PbANKA_08_v3	1090138	1090944	807	1090532	137	70.7882	7.18683	67.6602	6124_OC6h_peak_1180	●
PbANKA_08_v3	1098522	1099512	991	1098944	140	70.9334	7.02103	67.7961	6124_OC6h_peak_1186	●
PbANKA_08_v3	1103861	1105031	1171	1104424	139	75.1265	7.63231	71.6742	6124_OC6h_peak_1188	●
PbANKA_08_v3	1110926	1112048	1123	1111393	144	68.9783	6.56083	65.9598	6124_OC6h_peak_1189	●
PbANKA_08_v3	1119478	1120517	1040	1120191	133	48.8128	4.85412	46.5951	6124_OC6h_peak_1191	●
PbANKA_08_v3	1121196	1122612	1417	1122062	121	52.9594	5.81971	50.6163	6124_OC6h_peak_1192	●
PbANKA_08_v3	1125971	1126812	842	1126349	149	56.9276	5.09506	54.455	6124_OC6h_peak_1193	●
PbANKA_08_v3	1128876	1129821	946	1129296	158	73.7287	6.39758	70.3938	6124_OC6h_peak_1195	●
PbANKA_08_v3	1134639	1135570	932	1135115	154	83.0275	7.6705	78.7191	6124_OC6h_peak_1196	●
PbANKA_08_v3	1153519	1154435	917	1153911	144	71.3823	6.84497	68.214	6124_OC6h_peak_1199	●
PbANKA_08_v3	1224771	1225406	636	1225145	137	70.3077	7.1242	67.2143	6124_OC6h_peak_1204	●
PbANKA_08_v3	1231135	1231881	747	1231614	100	38.0294	4.9231	36.0798	6124_OC6h_peak_1207	●
PbANKA_08_v3	1238129	1238919	791	1238599	129	58.681	6.11568	56.144	6124_OC6h_peak_1209	●
PbANKA_08_v3	1249740	1250281	542	1249942	89	28.0347	4.07224	26.2982	6124_OC6h_peak_1213	●
PbANKA_08_v3	1266728	1267864	1137	1267402	151	81.9736	7.72979	77.8294	6124_OC6h_peak_1216	●
PbANKA_08_v3	1270997	1271669	673	1271354	115	53.0221	6.15401	50.6781	6124_OC6h_peak_1217	●
PbANKA_08_v3	1271760	1272386	627	1272014	124	52.8218	5.65589	50.483	6124_OC6h_peak_1218
PbANKA_08_v3	1279517	1280237	721	1279828	150	71.67	6.56	68.483	6124_OC6h_peak_1219	●
PbANKA_08_v3	1284688	1286316	1629	1285040	140	73.7283	7.37973	70.3938	6124_OC6h_peak_1221
PbANKA_08_v3	1288358	1289915	1558	1289183	142	60.8776	5.7538	58.2572	6124_OC6h_peak_1222	●
PbANKA_08_v3	1290482	1292168	1687	1291750	137	69.26	6.98914	66.2297	6124_OC6h_peak_1225	●
PbANKA_08_v3	1294057	1295241	1185	1294747	138	68.0108	6.77293	65.05	6124_OC6h_peak_1228	●
PbANKA_08_v3	1297164	1298059	896	1297645	152	79.4037	7.34995	75.5867	6124_OC6h_peak_1229	●
PbANKA_08_v3	1302521	1304585	2065	1303856	151	65.9204	5.8982	63.0713	6124_OC6h_peak_1233	●
PbANKA_08_v3	1316976	1318987	2012	1318197	125	60.8185	6.61244	58.2006	6124_OC6h_peak_1235	●
PbANKA_08_v3	1319414	1320335	922	1319991	149	64.3464	5.82059	61.5725	6124_OC6h_peak_1236	●
PbANKA_09_v3	107471	108150	680	107752	84	27.2285	4.15658	25.5099	6124_OC6h_peak_1241
PbANKA_09_v3	108829	109378	550	109099	99	36.1395	4.72067	34.2318	6124_OC6h_peak_1242	●
PbANKA_09_v3	110879	111985	1107	111555	131	68.4006	7.25715	65.4205	6124_OC6h_peak_1243	●
PbANKA_09_v3	136078	137112	1035	136556	148	83.357	8.11322	78.9889	6124_OC6h_peak_1246	●
PbANKA_09_v3	152891	153436	546	153165	132	66.018	6.87389	63.1636	6124_OC6h_peak_1248	●
PbANKA_09_v3	158817	160120	1304	159629	135	64.3335	6.48754	61.5608	6124_OC6h_peak_1251	●
PbANKA_09_v3	160519	161457	939	160908	125	61.7452	6.73699	59.0893	6124_OC6h_peak_1252	●
PbANKA_09_v3	163007	164034	1028	163436	141	73.5226	7.28927	70.2002	6124_OC6h_peak_1253	●
PbANKA_09_v3	165268	166486	1219	165821	134	68.157	7.03059	65.1867	6124_OC6h_peak_1254
PbANKA_09_v3	169934	170759	826	170294	143	68.1408	6.51558	65.1712	6124_OC6h_peak_1256	●
PbANKA_09_v3	170886	171938	1053	171320	120	47.9075	5.25669	45.7141	6124_OC6h_peak_1257
PbANKA_09_v3	178941	180673	1733	180017	146	78.871	7.65846	75.116	6124_OC6h_peak_1259	●
PbANKA_09_v3	181104	182045	942	181681	102	32.355	4.14434	30.5289	6124_OC6h_peak_1260	●
PbANKA_09_v3	186975	188468	1494	187631	143	76.2892	7.51942	72.7564	6124_OC6h_peak_1263	●
PbANKA_09_v3	191131	192019	889	191645	114	37.3949	4.30905	35.4593	6124_OC6h_peak_1264	●
PbANKA_09_v3	193885	194682	798	194270	150	81.5854	7.74543	77.5054	6124_OC6h_peak_1265	●
PbANKA_09_v3	195590	196187	598	195957	103	44.9506	5.72007	42.8351	6124_OC6h_peak_1267	●
PbANKA_09_v3	202842	203717	876	203200	135	59.4312	5.90834	56.8651	6124_OC6h_peak_1269	●
PbANKA_09_v3	204964	205974	1011	205366	136	71.4118	7.33378	68.2417	6124_OC6h_peak_1270	●
PbANKA_09_v3	212410	213121	712	212706	92	28.6313	4.04026	26.8831	6124_OC6h_peak_1272
PbANKA_09_v3	213566	215035	1470	214164	131	59.7819	6.14611	57.2042	6124_OC6h_peak_1273	●
PbANKA_09_v3	215753	217986	2234	217682	129	54.7314	5.64768	52.334	6124_OC6h_peak_1274	●
PbANKA_09_v3	223857	224700	844	224350	96	31.1854	4.21404	29.3835	6124_OC6h_peak_1276	●
PbANKA_09_v3	226246	227358	1113	226624	148	72.8443	6.79826	69.5761	6124_OC6h_peak_1277	●
PbANKA_09_v3	238415	239149	735	238790	150	82.0447	7.80419	77.8917	6124_OC6h_peak_1278	●
PbANKA_09_v3	289358	289935	578	289628	105	43.55	5.4168	41.4696	6124_OC6h_peak_1285	●
PbANKA_09_v3	303528	304489	962	303891	147	73.9706	6.98659	70.607	6124_OC6h_peak_1287	●
PbANKA_09_v3	328617	329305	689	328955	105	45.8908	5.73971	43.7526	6124_OC6h_peak_1289	●
PbANKA_09_v3	357255	358207	953	357673	86	28.7509	4.28514	26.9992	6124_OC6h_peak_1294	●
PbANKA_09_v3	451643	452533	891	452090	138	66.2866	6.56173	63.4162	6124_OC6h_peak_1297	●
PbANKA_09_v3	572890	573345	456	573281	105	46.6112	5.84186	44.4547	6124_OC6h_peak_1299	●
PbANKA_09_v3	590232	591215	984	590450	100	38.016	4.92133	36.067	6124_OC6h_peak_1301
PbANKA_09_v3	601696	602175	480	601892	89	32.4818	4.67456	30.6535	6124_OC6h_peak_1303
PbANKA_09_v3	603032	603651	620	603355	140	63.4351	6.12556	60.7038	6124_OC6h_peak_1304	●
PbANKA_09_v3	613000	613971	972	613372	142	81.2422	8.26197	77.1991	6124_OC6h_peak_1306	●
PbANKA_09_v3	622256	623173	918	622748	147	77.3174	7.39662	73.705	6124_OC6h_peak_1307	●
PbANKA_09_v3	626062	627121	1060	626557	133	70.2254	7.37306	67.1355	6124_OC6h_peak_1308	●
PbANKA_09_v3	630395	631352	958	630665	93	37.4735	5.19312	35.5369	6124_OC6h_peak_1310	●
PbANKA_09_v3	633198	634337	1140	633652	144	76.5937	7.49409	73.0297	6124_OC6h_peak_1311	●
PbANKA_09_v3	645565	646923	1359	646126	151	68.0164	6.11592	65.0548	6124_OC6h_peak_1314	●
PbANKA_09_v3	650299	651774	1476	651156	141	64.2452	6.16901	61.4767	6124_OC6h_peak_1317	●
PbANKA_09_v3	654257	655054	798	654506	125	51.6643	5.47391	49.3618	6124_OC6h_peak_1318	●
PbANKA_09_v3	669557	670498	942	670132	140	52.1411	4.9434	49.8241	6124_OC6h_peak_1322	●
PbANKA_09_v3	676912	679180	2269	677718	151	79.5913	7.43295	75.7502	6124_OC6h_peak_1323	●
PbANKA_09_v3	686680	687249	570	686960	124	51.0556	5.44783	48.7708	6124_OC6h_peak_1324	●
PbANKA_09_v3	736197	736740	544	736542	75	23.8734	4.04454	22.2204	6124_OC6h_peak_1327	●
PbANKA_09_v3	741181	742008	828	741547	141	66.4746	6.42509	63.5942	6124_OC6h_peak_1328	●
PbANKA_09_v3	748004	749010	1007	748633	125	56.4825	6.0529	54.0241	6124_OC6h_peak_1329	●
PbANKA_09_v3	760647	761137	491	760909	108	46.3164	5.63349	44.1669	6124_OC6h_peak_1332	●
PbANKA_09_v3	764381	765182	802	764946	100	36.9682	4.78445	35.0426	6124_OC6h_peak_1334	●
PbANKA_09_v3	770487	771276	790	770860	139	58.5516	5.63309	56.0208	6124_OC6h_peak_1336	●
PbANKA_09_v3	776527	777509	983	776884	145	75.197	7.2541	71.741	6124_OC6h_peak_1338	●
PbANKA_09_v3	784270	785799	1530	785120	142	74.1543	7.30757	70.778	6124_OC6h_peak_1340	●
PbANKA_09_v3	787484	788835	1352	788147	131	66.769	7.03571	63.8759	6124_OC6h_peak_1342	●
PbANKA_09_v3	792803	793821	1019	793306	149	80.2438	7.63949	76.3284	6124_OC6h_peak_1344	●
PbANKA_09_v3	799195	800042	848	799576	145	69.8189	6.60608	66.751	6124_OC6h_peak_1345	●
PbANKA_09_v3	808982	810577	1596	810224	148	67.7532	6.225	64.8076	6124_OC6h_peak_1348	●
PbANKA_09_v3	818082	818948	867	818361	112	45.5652	5.33436	43.4332	6124_OC6h_peak_1351	●
PbANKA_09_v3	820036	821037	1002	820618	131	65.1573	6.82221	62.3439	6124_OC6h_peak_1353	●
PbANKA_09_v3	822306	823190	885	822672	140	71.9644	7.15172	68.7606	6124_OC6h_peak_1354	●
PbANKA_09_v3	825254	826518	1265	825702	118	48.2346	5.3844	46.0325	6124_OC6h_peak_1356	●
PbANKA_09_v3	828917	829873	957	829255	144	68.9783	6.56083	65.9598	6124_OC6h_peak_1357	●
PbANKA_09_v3	835217	835993	777	835569	126	57.9868	6.18821	55.4759	6124_OC6h_peak_1358	●
PbANKA_09_v3	841507	842423	917	842094	138	65.9124	6.51657	63.0641	6124_OC6h_peak_1359	●
PbANKA_09_v3	850888	852268	1381	851779	143	71.1563	6.87398	68.0078	6124_OC6h_peak_1361	●
PbANKA_09_v3	860753	861509	757	861115	126	56.2671	5.97455	53.8177	6124_OC6h_peak_1362	●
PbANKA_09_v3	862357	863154	798	862742	145	69.8189	6.60608	66.751	6124_OC6h_peak_1365	●
PbANKA_09_v3	882119	882711	593	882423	114	43.5172	4.99603	41.4374	6124_OC6h_peak_1367	●
PbANKA_09_v3	886401	887146	746	886903	127	55.8971	5.87949	53.4609	6124_OC6h_peak_1368	●
PbANKA_09_v3	943501	944376	876	943823	146	73.7103	7.01227	70.3762	6124_OC6h_peak_1369	●
PbANKA_09_v3	964101	964525	425	964275	94	31.7715	4.36369	29.9575	6124_OC6h_peak_1370
PbANKA_09_v3	980823	981387	565	981072	111	39.7806	4.6792	37.7902	6124_OC6h_peak_1371	●
PbANKA_09_v3	1001409	1001884	476	1001600	94	33.7803	4.62732	31.9242	6124_OC6h_peak_1374	●
PbANKA_09_v3	1011851	1012782	932	1012485	106	37.8745	4.64848	35.9278	6124_OC6h_peak_1375	●
PbANKA_09_v3	1024266	1025146	881	1024790	121	56.7337	6.30537	54.2668	6124_OC6h_peak_1376	●
PbANKA_09_v3	1038213	1038927	715	1038600	94	35.7154	4.89137	33.817	6124_OC6h_peak_1378	●
PbANKA_09_v3	1051370	1052022	653	1051685	138	61.8242	6.03867	59.1635	6124_OC6h_peak_1379	●
PbANKA_09_v3	1064637	1065449	813	1065160	151	82.8704	7.84397	78.5845	6124_OC6h_peak_1381	●
PbANKA_09_v3	1075812	1077236	1425	1076371	133	52.1818	5.19973	49.8622	6124_OC6h_peak_1385	●
PbANKA_09_v3	1078286	1078814	529	1078589	93	36.1821	5.00636	34.2735	6124_OC6h_peak_1386	●
PbANKA_09_v3	1083558	1084440	883	1084004	137	69.4431	7.0126	66.403	6124_OC6h_peak_1387	●
PbANKA_09_v3	1086819	1088154	1336	1087054	107	34.2231	4.19082	32.3574	6124_OC6h_peak_1388
PbANKA_09_v3	1095161	1095782	622	1095454	110	46.6113	5.56789	44.4547	6124_OC6h_peak_1390	●
PbANKA_09_v3	1104313	1104953	641	1104604	142	65.0583	6.21245	62.2506	6124_OC6h_peak_1391	●
PbANKA_09_v3	1110933	1111684	752	1111280	121	46.8834	5.09698	44.7189	6124_OC6h_peak_1392	●
PbANKA_09_v3	1121065	1121861	797	1121648	101	36.6514	4.70107	34.7332	6124_OC6h_peak_1393	●
PbANKA_09_v3	1122044	1123029	986	1122622	124	56.1903	6.06906	53.7435	6124_OC6h_peak_1394	●
PbANKA_09_v3	1133395	1134179	785	1133620	128	60.8976	6.44706	58.2764	6124_OC6h_peak_1395	●
PbANKA_09_v3	1185467	1185912	446	1185746	93	32.029	4.43743	30.2092	6124_OC6h_peak_1399	●
PbANKA_09_v3	1296856	1297488	633	1297223	129	56.0048	5.79552	53.5634	6124_OC6h_peak_1402	●
PbANKA_09_v3	1311878	1312848	971	1312432	122	53.7498	5.86741	51.3821	6124_OC6h_peak_1404	●
PbANKA_09_v3	1321061	1321862	802	1321533	121	55.3173	6.11966	52.9002	6124_OC6h_peak_1407	●
PbANKA_09_v3	1326882	1327860	979	1327346	147	83.5395	8.20969	79.1333	6124_OC6h_peak_1409	●
PbANKA_09_v3	1331474	1331895	422	1331716	81	26.9222	4.23804	25.2074	6124_OC6h_peak_1410
PbANKA_09_v3	1338311	1339285	975	1338892	147	80.4464	7.79702	76.5114	6124_OC6h_peak_1412	●
PbANKA_09_v3	1345127	1345495	369	1345282	80	27.5082	4.36864	25.7816	6124_OC6h_peak_1414
PbANKA_09_v3	1351933	1353032	1100	1352340	156	88.3269	8.20769	81.5746	6124_OC6h_peak_1415	●
PbANKA_09_v3	1377409	1377957	549	1377686	125	49.8251	5.2641	47.5766	6124_OC6h_peak_1419	●
PbANKA_09_v3	1415692	1416112	421	1415879	84	28.9084	4.39309	27.1538	6124_OC6h_peak_1426	●
PbANKA_09_v3	1425101	1425852	752	1425483	110	42.3224	5.02243	40.2721	6124_OC6h_peak_1427	●
PbANKA_09_v3	1427127	1427645	519	1427362	93	35.1335	4.85824	33.248	6124_OC6h_peak_1428	●
PbANKA_09_v3	1443484	1444293	810	1443816	139	69.5616	6.90812	66.5103	6124_OC6h_peak_1430	●
PbANKA_09_v3	1450658	1451169	512	1450876	85	28.151	4.24356	26.4113	6124_OC6h_peak_1431	●
PbANKA_09_v3	1470588	1471358	771	1471045	139	67.7004	6.67835	64.7607	6124_OC6h_peak_1433	●
PbANKA_09_v3	1485169	1486261	1093	1485549	138	55.8991	5.39375	53.4622	6124_OC6h_peak_1436	●
PbANKA_09_v3	1505450	1506640	1191	1506268	135	68.6197	7.02894	65.6265	6124_OC6h_peak_1439	●
PbANKA_09_v3	1509018	1511433	2416	1510099	153	75.163	6.79872	71.7084	6124_OC6h_peak_1440	●
PbANKA_09_v3	1511984	1513475	1492	1512283	93	33.5349	4.63831	31.6838	6124_OC6h_peak_1441	●
PbANKA_09_v3	1519388	1519889	502	1519657	94	37.5716	5.15432	35.632	6124_OC6h_peak_1442	●
PbANKA_09_v3	1520996	1522237	1242	1521571	142	79.2747	7.98762	75.4822	6124_OC6h_peak_1443	●
PbANKA_09_v3	1523788	1524863	1076	1524405	151	86.8482	8.36685	81.5746	6124_OC6h_peak_1446	●
PbANKA_09_v3	1528795	1529332	538	1529026	96	39.4862	5.32432	37.503	6124_OC6h_peak_1449	●
PbANKA_09_v3	1532817	1533539	723	1533164	121	56.7337	6.30537	54.2668	6124_OC6h_peak_1450	●
PbANKA_09_v3	1545745	1546533	789	1546112	122	38.4892	4.17795	36.5286	6124_OC6h_peak_1451	●
PbANKA_09_v3	1633332	1633512	181	1633367	21	16.0124	7.76053	14.5163	6124_OC6h_peak_1453	●
PbANKA_10_v3	215906	216310	405	216113	99	43.2799	5.70981	41.2069	6124_OC6h_peak_1457	●
PbANKA_10_v3	433014	433537	524	433239	80	25.5187	4.07807	23.8356	6124_OC6h_peak_1465
PbANKA_10_v3	453052	453583	532	453345	111	48.1782	5.72341	45.9793	6124_OC6h_peak_1467	●
PbANKA_10_v3	552023	552738	716	552365	144	60.4619	5.62657	57.8586	6124_OC6h_peak_1471	●
PbANKA_10_v3	560941	561948	1008	561561	141	73.608	7.30027	70.2805	6124_OC6h_peak_1472	●
PbANKA_10_v3	569724	570964	1241	570238	159	86.1517	7.74081	81.1597	6124_OC6h_peak_1473	●
PbANKA_10_v3	572136	575148	3013	573751	144	78.9173	7.79879	75.1594	6124_OC6h_peak_1474	●
PbANKA_10_v3	576505	577756	1252	577195	131	52.4861	5.3112	50.1567	6124_OC6h_peak_1476	●
PbANKA_10_v3	578868	580421	1554	579351	115	49.7839	5.72387	47.537	6124_OC6h_peak_1478	●
PbANKA_10_v3	581391	581998	608	581737	101	41.4046	5.33034	39.3772	6124_OC6h_peak_1479	●
PbANKA_10_v3	584205	585154	950	584756	134	67.5468	6.95089	64.6123	6124_OC6h_peak_1482	●
PbANKA_10_v3	589801	591067	1267	590698	152	81.595	7.61857	77.5101	6124_OC6h_peak_1484	●
PbANKA_10_v3	592540	595477	2938	593355	148	57.9315	5.22388	55.4216	6124_OC6h_peak_1486	●
PbANKA_10_v3	604234	605185	952	604799	141	73.6721	7.30855	70.3399	6124_OC6h_peak_1487	●
PbANKA_10_v3	622216	623603	1388	622625	155	89.3413	8.41035	82.0717	6124_OC6h_peak_1491	●
PbANKA_10_v3	624060	624951	892	624571	139	70.4707	7.02257	67.3622	6124_OC6h_peak_1492	●
PbANKA_10_v3	627039	627604	566	627307	98	40.0178	5.29335	38.0223	6124_OC6h_peak_1493	●
PbANKA_10_v3	628027	628652	626	628398	100	36.8399	4.76788	34.9164	6124_OC6h_peak_1494	●
PbANKA_10_v3	631398	632793	1396	631826	119	47.1667	5.21324	44.9939	6124_OC6h_peak_1495	●
PbANKA_10_v3	640312	641446	1135	640633	96	39.8738	5.38067	37.8819	6124_OC6h_peak_1496	●
PbANKA_10_v3	646423	648487	2065	648085	140	70.4265	6.95746	67.3204	6124_OC6h_peak_1500	●
PbANKA_10_v3	653243	654181	939	653793	127	65.7296	7.15562	62.89	6124_OC6h_peak_1503	●
PbANKA_10_v3	659030	660018	989	659507	143	70.1355	6.75098	67.0512	6124_OC6h_peak_1504	●
PbANKA_10_v3	662652	663615	964	663102	147	76.6294	7.31081	73.062	6124_OC6h_peak_1506	●
PbANKA_10_v3	664873	666137	1265	665691	152	80.4875	7.48185	76.548	6124_OC6h_peak_1508	●
PbANKA_10_v3	668572	669900	1329	669504	147	73.3681	6.91472	70.0547	6124_OC6h_peak_1509	●
PbANKA_10_v3	680531	681099	569	680831	125	59.0634	6.38139	56.5134	6124_OC6h_peak_1514	●
PbANKA_10_v3	682996	683611	616	683289	116	47.5422	5.3924	45.3597	6124_OC6h_peak_1515	●
PbANKA_10_v3	685064	686085	1022	685435	127	49.5309	5.15025	47.2914	6124_OC6h_peak_1516	●
PbANKA_10_v3	699869	700758	890	699955	115	49.4328	5.67863	47.1969	6124_OC6h_peak_1518	●
PbANKA_10_v3	768144	768597	454	768394	95	34.1123	4.62805	32.2489	6124_OC6h_peak_1524
PbANKA_10_v3	770047	770738	692	770434	146	51.5667	4.70022	49.2679	6124_OC6h_peak_1525	●
PbANKA_10_v3	781143	781766	624	781447	115	47.6531	5.4533	45.4679	6124_OC6h_peak_1527	●
PbANKA_10_v3	788251	789311	1061	788955	121	40.5971	4.41942	38.5887	6124_OC6h_peak_1529	●
PbANKA_10_v3	794544	795565	1022	795079	140	75.6066	7.62883	72.1283	6124_OC6h_peak_1532	●
PbANKA_10_v3	795693	796399	707	796068	144	71.3823	6.84497	68.214	6124_OC6h_peak_1533	●
PbANKA_10_v3	799134	800045	912	799292	127	63.7206	6.87902	60.9761	6124_OC6h_peak_1535	●
PbANKA_10_v3	805463	805934	472	805590	131	55.4954	5.64458	53.0729	6124_OC6h_peak_1540	●
PbANKA_10_v3	814570	815406	837	814958	150	80.9042	7.65893	76.9179	6124_OC6h_peak_1542	●
PbANKA_10_v3	824307	825495	1189	825262	87	30.5067	4.48687	28.7196	6124_OC6h_peak_1543
PbANKA_10_v3	829060	829850	791	829314	110	46.4564	5.54747	44.3024	6124_OC6h_peak_1544	●
PbANKA_10_v3	833609	834445	837	834028	123	48.3473	5.18054	46.1419	6124_OC6h_peak_1545	●
PbANKA_10_v3	836140	837706	1567	836468	124	59.4109	6.48502	56.849	6124_OC6h_peak_1547	●
PbANKA_10_v3	843750	844794	1045	844286	148	83.9898	8.1984	79.5062	6124_OC6h_peak_1553	●
PbANKA_10_v3	848508	850499	1992	849525	140	70.4265	6.95746	67.3204	6124_OC6h_peak_1556	●
PbANKA_10_v3	850801	851553	753	851180	113	48.4632	5.65591	46.2561	6124_OC6h_peak_1558
PbANKA_10_v3	854590	855782	1193	855431	146	73.1049	6.93938	69.8091	6124_OC6h_peak_1561	●
PbANKA_10_v3	858102	859048	947	858542	140	75.7647	7.65009	72.2603	6124_OC6h_peak_1562	●
PbANKA_10_v3	863346	865621	2276	864467	144	71.3823	6.84497	68.214	6124_OC6h_peak_1564
PbANKA_10_v3	872883	873740	858	873304	156	81.8912	7.41145	77.7612	6124_OC6h_peak_1566	●
PbANKA_10_v3	875879	877713	1835	876696	147	76.8434	7.33741	73.2609	6124_OC6h_peak_1569	●
PbANKA_10_v3	883155	884395	1241	884015	125	51.6643	5.47391	49.3618	6124_OC6h_peak_1573	●
PbANKA_10_v3	885618	886610	993	886256	143	63.7166	6.01611	60.9722	6124_OC6h_peak_1575	●
PbANKA_10_v3	888541	890296	1756	889034	152	81.0383	7.54959	77.024	6124_OC6h_peak_1578	●
PbANKA_10_v3	891563	892101	539	892037	137	66.6188	6.65754	63.7342	6124_OC6h_peak_1579	●
PbANKA_10_v3	892259	892674	416	892322	138	67.1404	6.66566	64.2266	6124_OC6h_peak_1580	●
PbANKA_10_v3	906659	907783	1125	907525	96	32.5275	4.38169	30.6978	6124_OC6h_peak_1583	●
PbANKA_10_v3	922331	923240	910	922790	124	54.8402	5.90084	52.4374	6124_OC6h_peak_1584	●
PbANKA_10_v3	947173	948353	1181	948027	97	36.5348	4.8621	34.6188	6124_OC6h_peak_1586
PbANKA_10_v3	980331	981045	715	980626	138	64.6271	6.36331	61.8391	6124_OC6h_peak_1594	●
PbANKA_10_v3	1041854	1042249	396	1042033	70	22.1866	4.00032	20.5664	6124_OC6h_peak_1595
PbANKA_10_v3	1059642	1060383	742	1060034	138	66.475	6.58454	63.5944	6124_OC6h_peak_1596	●
PbANKA_10_v3	1102672	1103202	531	1102986	89	34.1312	4.91238	32.2675	6124_OC6h_peak_1603
PbANKA_10_v3	1116840	1117975	1136	1117607	143	75.9145	7.47075	72.399	6124_OC6h_peak_1604	●
PbANKA_10_v3	1123028	1123565	538	1123297	89	33.2347	4.78211	31.3904	6124_OC6h_peak_1605	●
PbANKA_10_v3	1128399	1129587	1189	1128884	128	61.6244	6.54062	58.9733	6124_OC6h_peak_1607	●
PbANKA_10_v3	1134985	1135567	583	1135196	121	53.6182	5.90237	51.2544	6124_OC6h_peak_1608	●
PbANKA_10_v3	1135774	1137468	1695	1136213	98	38.1839	5.0383	36.2307	6124_OC6h_peak_1609	●
PbANKA_10_v3	1143208	1144456	1249	1143486	131	56.285	5.73457	53.8335	6124_OC6h_peak_1610	●
PbANKA_10_v3	1148322	1149241	920	1148774	152	88.1531	8.4698	81.5746	6124_OC6h_peak_1611	●
PbANKA_10_v3	1158574	1159515	942	1159081	135	63.7804	6.42011	61.0312	6124_OC6h_peak_1613	●
PbANKA_10_v3	1169369	1170523	1155	1170083	146	69.8132	6.55339	66.748	6124_OC6h_peak_1616	●
PbANKA_10_v3	1174258	1175182	925	1174715	149	80.3114	7.64807	76.3899	6124_OC6h_peak_1621	●
PbANKA_10_v3	1177573	1178408	836	1178090	151	68.0164	6.11592	65.0548	6124_OC6h_peak_1623	●
PbANKA_10_v3	1409282	1410371	1090	1409713	137	72.5005	7.41352	69.2557	6124_OC6h_peak_1631	●
PbANKA_10_v3	1417311	1418033	723	1417615	149	73.2104	6.78706	69.9077	6124_OC6h_peak_1633	●
PbANKA_10_v3	1433592	1434915	1324	1433888	108	48.3504	5.9139	46.1448	6124_OC6h_peak_1637	●
PbANKA_10_v3	1452614	1453217	604	1452871	121	58.1107	6.49001	55.5952	6124_OC6h_peak_1642	●
PbANKA_10_v3	1453783	1454296	514	1454047	94	31.2621	4.29847	29.4584	6124_OC6h_peak_1643	●
PbANKA_10_v3	1472134	1473084	951	1472485	107	43.5739	5.31949	41.493	6124_OC6h_peak_1644	●
PbANKA_10_v3	1476512	1477137	626	1476886	125	59.1365	6.39089	56.5829	6124_OC6h_peak_1645	●
PbANKA_10_v3	1480709	1481293	585	1480979	100	31.0862	4.06387	29.2873	6124_OC6h_peak_1646	●
PbANKA_10_v3	1506572	1507129	558	1506838	128	59.2682	6.24103	56.7103	6124_OC6h_peak_1652	●
PbANKA_11_v3	4	87	84	78	9	7.29494	5.21532	6.01239	6124_OC6h_peak_1657
PbANKA_11_v3	126854	127759	906	127312	142	74.7353	7.38232	71.3251	6124_OC6h_peak_1659	●
PbANKA_11_v3	140547	141258	712	140843	145	68.9764	6.50881	65.9598	6124_OC6h_peak_1660	●
PbANKA_11_v3	145471	146133	663	145838	110	45.6923	5.44756	43.5588	6124_OC6h_peak_1661	●
PbANKA_11_v3	156639	157420	782	157085	119	51.3894	5.7243	49.0939	6124_OC6h_peak_1662	●
PbANKA_11_v3	158553	161053	2501	158995	130	60.913	6.33779	58.2897	6124_OC6h_peak_1664	●
PbANKA_11_v3	161535	162189	655	161897	85	29.5806	4.44477	27.8126	6124_OC6h_peak_1665	●
PbANKA_11_v3	163421	164178	758	163782	131	62.7552	6.51337	60.0533	6124_OC6h_peak_1666	●
PbANKA_11_v3	169258	170328	1071	170002	127	59.701	6.35049	57.1262	6124_OC6h_peak_1669	●
PbANKA_11_v3	171883	172468	586	172172	118	47.8661	5.34007	45.675	6124_OC6h_peak_1670	●
PbANKA_11_v3	179795	181135	1341	180121	102	36.6586	4.66045	34.7394	6124_OC6h_peak_1672	●
PbANKA_11_v3	189788	190963	1176	190532	152	78.3427	7.22262	74.6396	6124_OC6h_peak_1675	●
PbANKA_11_v3	197319	198281	963	197647	137	46.9413	4.54579	44.775	6124_OC6h_peak_1676	●
PbANKA_11_v3	207146	208043	898	207698	135	61.55	6.1536	58.9008	6124_OC6h_peak_1677	●
PbANKA_11_v3	256803	258321	1519	257198	140	64.3063	6.2248	61.5342	6124_OC6h_peak_1687	●
PbANKA_11_v3	277517	278140	624	277768	123	59.7945	6.5964	57.2158	6124_OC6h_peak_1690	●
PbANKA_11_v3	285991	286988	998	286590	125	54.9724	5.86674	52.5666	6124_OC6h_peak_1691	●
PbANKA_11_v3	292216	292974	759	292544	107	41.9988	5.11605	39.9573	6124_OC6h_peak_1692	●
PbANKA_11_v3	300783	301523	741	301115	134	64.845	6.60637	62.0462	6124_OC6h_peak_1695	●
PbANKA_11_v3	307140	308838	1699	308146	150	80.2766	7.57992	76.359	6124_OC6h_peak_1698	●
PbANKA_11_v3	310149	311091	943	310669	120	47.9075	5.25669	45.7141	6124_OC6h_peak_1699	●
PbANKA_11_v3	319470	319963	494	319689	115	45.9896	5.24866	43.8475	6124_OC6h_peak_1701	●
PbANKA_11_v3	324902	325810	909	325299	133	48.8128	4.85412	46.5951	6124_OC6h_peak_1702	●
PbANKA_11_v3	346340	347254	915	346945	110	48.6112	5.83648	46.3998	6124_OC6h_peak_1704	●
PbANKA_11_v3	359220	359796	577	359511	125	56.6539	6.07432	54.1901	6124_OC6h_peak_1705	●
PbANKA_11_v3	395032	395856	825	395301	122	49.3997	5.34358	47.1644	6124_OC6h_peak_1707	●
PbANKA_11_v3	448738	449314	577	449059	114	34.7371	4.03185	32.8607	6124_OC6h_peak_1709	●
PbANKA_11_v3	460546	461525	980	460850	123	44.9918	4.81169	42.8745	6124_OC6h_peak_1710	●
PbANKA_11_v3	465272	465880	609	465481	90	28.6709	4.11749	26.9212	6124_OC6h_peak_1714	●
PbANKA_11_v3	473519	474114	596	473807	94	33.571	4.59937	31.7193	6124_OC6h_peak_1716	●
PbANKA_11_v3	474609	475202	594	474950	129	56.493	5.85297	54.0342	6124_OC6h_peak_1717	●
PbANKA_11_v3	477603	478556	954	477842	126	54.3787	5.74638	51.9909	6124_OC6h_peak_1718	●
PbANKA_11_v3	479776	480606	831	480232	144	55.0125	5.08364	52.606	6124_OC6h_peak_1720	●
PbANKA_11_v3	489325	490473	1149	490024	112	42.3486	4.94065	40.2979	6124_OC6h_peak_1723	●
PbANKA_11_v3	491021	492009	989	491528	143	73.1015	7.11322	69.8091	6124_OC6h_peak_1724	●
PbANKA_11_v3	501171	502344	1174	501918	143	70.5255	6.79776	67.4123	6124_OC6h_peak_1727	●
PbANKA_11_v3	517340	518169	830	517829	119	56.0218	6.3268	53.5797	6124_OC6h_peak_1730	●
PbANKA_11_v3	520325	521974	1650	520666	136	67.4758	6.82185	64.5457	6124_OC6h_peak_1731	●
PbANKA_11_v3	529679	530245	567	529857	85	29.6515	4.45491	27.8827	6124_OC6h_peak_1735
PbANKA_11_v3	532971	534110	1140	533443	125	57.7872	6.21731	55.2822	6124_OC6h_peak_1736	●
PbANKA_11_v3	550258	551221	964	550781	137	71.3589	7.26177	68.1942	6124_OC6h_peak_1740	●
PbANKA_11_v3	572302	573288	987	572767	139	72.1329	7.23567	68.9177	6124_OC6h_peak_1744	●
PbANKA_11_v3	583344	584142	799	583779	113	42.7984	4.95258	40.7364	6124_OC6h_peak_1748	●
PbANKA_11_v3	589740	591158	1419	590265	151	83.4302	7.91593	79.042	6124_OC6h_peak_1751	●
PbANKA_11_v3	598096	598993	898	598602	147	75.8247	7.21146	72.3131	6124_OC6h_peak_1757	●
PbANKA_11_v3	606315	607189	875	606703	141	69.5979	6.79756	66.5458	6124_OC6h_peak_1760	●
PbANKA_11_v3	613637	615089	1453	614580	154	87.9194	8.29408	81.5746	6124_OC6h_peak_1761	●
PbANKA_11_v3	616159	616936	778	616536	93	35.7604	4.94642	33.8614	6124_OC6h_peak_1764	●
PbANKA_11_v3	619646	620553	908	620108	115	49.7839	5.72387	47.537	6124_OC6h_peak_1765	●
PbANKA_11_v3	621461	622460	1000	622158	104	41.0576	5.1346	39.0383	6124_OC6h_peak_1766	●
PbANKA_11_v3	636165	636907	743	636518	146	70.1887	6.59656	67.1021	6124_OC6h_peak_1769	●
PbANKA_11_v3	640158	640900	743	640499	134	65.0161	6.6278	62.2116	6124_OC6h_peak_1771	●
PbANKA_11_v3	640985	641641	657	641348	100	39.1868	5.0775	37.211	6124_OC6h_peak_1772
PbANKA_11_v3	643786	645245	1460	644930	144	72.7847	7.01511	69.5201	6124_OC6h_peak_1774	●
PbANKA_11_v3	646080	648532	2453	647321	143	63.7166	6.01611	60.9722	6124_OC6h_peak_1775	●
PbANKA_11_v3	653838	654952	1115	654261	134	56.6414	5.64011	54.1784	6124_OC6h_peak_1777
PbANKA_11_v3	655087	656759	1673	656366	146	76.6411	7.37369	73.0729	6124_OC6h_peak_1778	●
PbANKA_11_v3	663250	664868	1619	664187	131	60.4833	6.23128	57.8772	6124_OC6h_peak_1779	●
PbANKA_11_v3	669949	670938	990	670336	129	52.8215	5.43121	50.483	6124_OC6h_peak_1780	●
PbANKA_11_v3	671029	672498	1470	671712	121	52.473	5.75922	50.1447	6124_OC6h_peak_1781	●
PbANKA_11_v3	678538	679653	1116	679286	138	70.7075	7.11383	67.5828	6124_OC6h_peak_1784	●
PbANKA_11_v3	684102	685107	1006	684616	146	75.7854	7.26668	72.2776	6124_OC6h_peak_1785	●
PbANKA_11_v3	686429	687175	747	686793	151	74.9236	6.87756	71.4844	6124_OC6h_peak_1786	●
PbANKA_11_v3	701772	702675	904	702277	145	80.0001	7.87434	76.1213	6124_OC6h_peak_1787	●
PbANKA_11_v3	711518	712581	1064	711895	159	86.839	7.82415	81.5746	6124_OC6h_peak_1789	●
PbANKA_11_v3	715666	716337	672	715962	104	33.6406	4.22482	31.787	6124_OC6h_peak_1790	●
PbANKA_11_v3	728150	728722	573	728428	103	41.8488	5.28881	39.8115	6124_OC6h_peak_1791	●
PbANKA_11_v3	733741	734760	1020	734362	114	46.9246	5.41003	44.7588	6124_OC6h_peak_1793	●
PbANKA_11_v3	736382	737372	991	736990	123	57.8252	6.33425	55.3192	6124_OC6h_peak_1794	●
PbANKA_11_v3	751746	753427	1682	752553	125	59.4673	6.43401	56.9004	6124_OC6h_peak_1801	●
PbANKA_11_v3	773860	774334	475	774081	97	33.5462	4.47134	31.6947	6124_OC6h_peak_1806
PbANKA_11_v3	783822	784698	877	784322	134	69.7204	7.23809	66.6601	6124_OC6h_peak_1807	●
PbANKA_11_v3	792892	794147	1256	793273	152	68.8241	6.15616	65.8147	6124_OC6h_peak_1808	●
PbANKA_11_v3	814168	815117	950	814550	149	73.2104	6.78706	69.9077	6124_OC6h_peak_1811
PbANKA_11_v3	816800	817574	775	817015	94	31.2621	4.29847	29.4584	6124_OC6h_peak_1812	●
PbANKA_11_v3	819071	820986	1916	819574	136	71.1113	7.29366	67.9649	6124_OC6h_peak_1814	●
PbANKA_11_v3	826403	828018	1616	826739	142	77.5905	7.7586	73.9429	6124_OC6h_peak_1819	●
PbANKA_11_v3	828419	830242	1824	829560	116	48.5986	5.52318	46.3879	6124_OC6h_peak_1820	●
PbANKA_11_v3	831148	831747	600	831407	73	23.0654	4.00696	21.4302	6124_OC6h_peak_1822	●
PbANKA_11_v3	833517	834233	717	833823	123	56.1582	6.11862	53.7121	6124_OC6h_peak_1823	●
PbANKA_11_v3	837623	838668	1046	838090	130	67.1361	7.15024	64.2225	6124_OC6h_peak_1824	●
PbANKA_11_v3	839504	840410	907	839821	112	49.4541	5.84022	47.2171	6124_OC6h_peak_1825	●
PbANKA_11_v3	844114	847012	2899	845177	151	85.2444	8.15276	80.5263	6124_OC6h_peak_1826	●
PbANKA_11_v3	851114	852165	1052	851549	146	68.3406	6.38622	65.362	6124_OC6h_peak_1829	●
PbANKA_11_v3	856600	857533	934	857038	147	76.5654	7.30287	73.0121	6124_OC6h_peak_1830	●
PbANKA_11_v3	859455	860748	1294	860317	148	67.7532	6.225	64.8076	6124_OC6h_peak_1831	●
PbANKA_11_v3	864210	865084	875	864581	129	49.2658	5.04451	47.0354	6124_OC6h_peak_1832	●
PbANKA_11_v3	903937	904656	720	904196	91	32.8709	4.63702	31.0344	6124_OC6h_peak_1835
PbANKA_11_v3	910490	911676	1187	911137	154	70.4478	6.23663	67.3406	6124_OC6h_peak_1836	●
PbANKA_11_v3	925547	926049	503	925799	80	27.882	4.42469	26.1504	6124_OC6h_peak_1839
PbANKA_11_v3	1097991	1098446	456	1098245	98	31.1274	4.13608	29.3271	6124_OC6h_peak_1845	●
PbANKA_11_v3	1120932	1121802	871	1121392	107	40.4993	4.9276	38.4925	6124_OC6h_peak_1847	●
PbANKA_11_v3	1128039	1128727	689	1128472	109	47.5771	5.75061	45.3938	6124_OC6h_peak_1849	●
PbANKA_11_v3	1143810	1144836	1027	1144583	134	58.6398	5.8649	56.1038	6124_OC6h_peak_1853
PbANKA_11_v3	1150927	1152234	1308	1151333	148	54.5455	4.90814	52.1531	6124_OC6h_peak_1856	●
PbANKA_11_v3	1161609	1162842	1234	1162118	142	76.7927	7.65196	73.2163	6124_OC6h_peak_1857	●
PbANKA_11_v3	1172170	1172989	820	1172679	90	29.8113	4.26625	28.0404	6124_OC6h_peak_1859	●
PbANKA_11_v3	1175442	1176134	693	1175714	95	35.8474	4.86201	33.9466	6124_OC6h_peak_1861	●
PbANKA_11_v3	1178578	1179805	1228	1179334	152	81.3716	7.59082	77.3129	6124_OC6h_peak_1863	●
PbANKA_11_v3	1181419	1182553	1135	1181962	151	87.0742	8.39738	81.5746	6124_OC6h_peak_1865	●
PbANKA_11_v3	1191896	1193341	1446	1192567	139	58.7073	5.64977	56.1701	6124_OC6h_peak_1868	●
PbANKA_11_v3	1207863	1208447	585	1208182	113	42.1377	4.87486	40.0928	6124_OC6h_peak_1871	●
PbANKA_11_v3	1305580	1306501	922	1306198	128	53.9596	5.60424	51.5867	6124_OC6h_peak_1875	●
PbANKA_11_v3	1543839	1544573	735	1544283	79	27.7029	4.44491	25.9733	6124_OC6h_peak_1883	●
PbANKA_11_v3	1560504	1561079	576	1560812	124	47.3499	5.02954	45.1739	6124_OC6h_peak_1886	●
PbANKA_11_v3	1570799	1571386	588	1571057	110	45.0935	5.37019	42.9744	6124_OC6h_peak_1888	●
PbANKA_11_v3	1572405	1573250	846	1572771	150	85.1108	8.20572	80.4233	6124_OC6h_peak_1889	●
PbANKA_11_v3	1583117	1584754	1638	1583726	116	55.8441	6.48481	53.4102	6124_OC6h_peak_1890	●
PbANKA_11_v3	1589985	1590651	667	1590267	148	72.8443	6.79826	69.5761	6124_OC6h_peak_1891	●
PbANKA_11_v3	1632469	1633236	768	1632953	122	55.9555	6.14719	53.515	6124_OC6h_peak_1899	●
PbANKA_11_v3	1637761	1638669	909	1638357	134	67.7493	6.97726	64.8057	6124_OC6h_peak_1900	●
PbANKA_11_v3	1762135	1762286	152	1762195	14	10.095	6.00662	8.73301	6124_OC6h_peak_1902	●
PbANKA_12_v3	105787	106777	991	106507	136	60.2257	5.95179	57.6308	6124_OC6h_peak_1905	●
PbANKA_12_v3	152979	153497	519	153178	85	29.4629	4.42797	27.6973	6124_OC6h_peak_1910
PbANKA_12_v3	160894	161588	695	161232	131	63.2248	6.57288	60.5022	6124_OC6h_peak_1911	●
PbANKA_12_v3	163988	165082	1095	164377	116	40.1639	4.54006	38.1656	6124_OC6h_peak_1912	●
PbANKA_12_v3	167605	168373	769	167942	117	51.3558	5.82256	49.0611	6124_OC6h_peak_1913	●
PbANKA_12_v3	178092	179005	914	178627	130	64.0263	6.73476	61.2664	6124_OC6h_peak_1915	●
PbANKA_12_v3	180742	181374	633	181097	89	30.053	4.3388	28.2745	6124_OC6h_peak_1916	●
PbANKA_12_v3	188847	189973	1127	189353	146	75.6795	7.25353	72.1899	6124_OC6h_peak_1919	●
PbANKA_12_v3	192063	193103	1041	192835	122	56.5186	6.22021	54.0594	6124_OC6h_peak_1921	●
PbANKA_12_v3	196528	197660	1133	197281	144	66.6935	6.29934	63.8032	6124_OC6h_peak_1924	●
PbANKA_12_v3	218396	219322	927	218823	150	78.698	7.38405	74.9553	6124_OC6h_peak_1928	●
PbANKA_12_v3	313172	314043	872	313389	101	41.2867	5.31404	39.2621	6124_OC6h_peak_1934	●
PbANKA_12_v3	347523	348272	750	347929	138	64.9905	6.40636	62.1866	6124_OC6h_peak_1936	●
PbANKA_12_v3	358988	359670	683	359300	113	38.1493	4.42365	36.1966	6124_OC6h_peak_1937	●
PbANKA_12_v3	465712	466115	404	465929	101	40.8338	5.25178	38.8202	6124_OC6h_peak_1943	●
PbANKA_12_v3	504480	505523	1044	504901	127	57.0684	6.02159	54.5883	6124_OC6h_peak_1945	●
PbANKA_12_v3	517346	517871	526	517690	111	50.54	6.04537	48.2719	6124_OC6h_peak_1946	●
PbANKA_12_v3	521718	522255	538	521994	91	31.98	4.51509	30.1617	6124_OC6h_peak_1947
PbANKA_12_v3	526728	527830	1103	527230	149	78.2378	7.38818	74.5466	6124_OC6h_peak_1948	●
PbANKA_12_v3	531624	532653	1030	532077	134	69.3191	7.18437	66.2859	6124_OC6h_peak_1950	●
PbANKA_12_v3	543840	544544	705	544202	137	55.1494	5.35494	52.7375	6124_OC6h_peak_1953	●
PbANKA_12_v3	549108	550132	1025	549659	156	82.7637	7.51561	78.4941	6124_OC6h_peak_1955	●
PbANKA_12_v3	553666	554581	916	554195	154	72.6925	6.47568	69.4339	6124_OC6h_peak_1956	●
PbANKA_12_v3	560147	560595	449	560390	99	31.7681	4.17786	29.9542	6124_OC6h_peak_1960	●
PbANKA_12_v3	568108	569262	1155	568487	115	49.0695	5.63208	46.8442	6124_OC6h_peak_1962	●
PbANKA_12_v3	573161	574067	907	573446	132	67.5404	7.07518	64.6066	6124_OC6h_peak_1963	●
PbANKA_12_v3	586968	588176	1209	587244	114	43.5172	4.99603	41.4374	6124_OC6h_peak_1966	●
PbANKA_12_v3	691514	692013	500	691810	84	28.1088	4.27946	26.3701	6124_OC6h_peak_1972	●
PbANKA_12_v3	707474	708284	811	707787	105	40.541	5.02131	38.5335	6124_OC6h_peak_1973	●
PbANKA_12_v3	735857	736620	764	736300	133	66.2827	6.84765	63.4151	6124_OC6h_peak_1975	●
PbANKA_12_v3	790556	791035	480	790801	86	32.3976	4.80835	30.5709	6124_OC6h_peak_1980	●
PbANKA_12_v3	792443	793789	1347	792750	130	61.9189	6.46403	59.2537	6124_OC6h_peak_1982	●
PbANKA_12_v3	806035	806919	885	806381	145	74.7965	7.20418	71.3762	6124_OC6h_peak_1987	●
PbANKA_12_v3	824877	825580	704	825163	104	42.3496	5.30599	40.2988	6124_OC6h_peak_1989	●
PbANKA_12_v3	828113	829021	909	828520	120	53.741	5.97059	51.3735	6124_OC6h_peak_1990	●
PbANKA_12_v3	833065	834363	1299	833438	135	62.6952	6.28937	59.9964	6124_OC6h_peak_1992	●
PbANKA_12_v3	836750	837737	988	837175	145	65.3224	6.09967	62.5005	6124_OC6h_peak_1994	●
PbANKA_12_v3	838429	840246	1818	839474	103	32.9957	4.18458	31.1563	6124_OC6h_peak_1995	●
PbANKA_12_v3	845125	846001	877	845483	116	53.5919	6.17341	51.2301	6124_OC6h_peak_1998	●
PbANKA_12_v3	846205	847544	1340	846911	128	46.9022	4.83363	44.7373	6124_OC6h_peak_1999	●
PbANKA_12_v3	850058	850962	905	850640	130	55.5066	5.69113	53.0823	6124_OC6h_peak_2001	●
PbANKA_12_v3	851140	852012	873	851440	95	32.0922	4.36547	30.2718	6124_OC6h_peak_2002	●
PbANKA_12_v3	853077	854375	1299	853454	118	53.2379	6.01346	50.8869	6124_OC6h_peak_2003	●
PbANKA_12_v3	860082	861092	1011	860439	155	56.252	4.84584	53.8038	6124_OC6h_peak_2006	●
PbANKA_12_v3	863682	864597	916	864020	127	49.5309	5.15025	47.2914	6124_OC6h_peak_2007	●
PbANKA_12_v3	866294	867002	709	866723	94	29.8993	4.12715	28.1245	6124_OC6h_peak_2008	●
PbANKA_12_v3	875399	876285	887	875736	108	47.6038	5.80979	45.4202	6124_OC6h_peak_2010	●
PbANKA_12_v3	877428	878037	610	877753	89	29.6018	4.27825	27.8334	6124_OC6h_peak_2012	●
PbANKA_12_v3	878773	880211	1439	879853	106	44.9569	5.55541	42.8415	6124_OC6h_peak_2013	●
PbANKA_12_v3	880448	881308	861	880809	110	47.6204	5.70225	45.4353	6124_OC6h_peak_2014	●
PbANKA_12_v3	885068	885981	914	885346	128	58.5645	6.15363	56.0333	6124_OC6h_peak_2015
PbANKA_12_v3	891411	893449	2039	891823	142	70.0617	6.79766	66.9814	6124_OC6h_peak_2017	●
PbANKA_12_v3	896049	896808	760	896451	148	69.9995	6.47311	66.9214	6124_OC6h_peak_2019	●
PbANKA_12_v3	897782	898762	981	898183	145	77.0528	7.48896	73.4591	6124_OC6h_peak_2021	●
PbANKA_12_v3	903701	906412	2712	904042	142	60.8776	5.7538	58.2572	6124_OC6h_peak_2022	●
PbANKA_12_v3	913141	914081	941	913708	139	72.1329	7.23567	68.9177	6124_OC6h_peak_2023	●
PbANKA_12_v3	966072	966702	631	966377	101	32.5707	4.20341	30.7405	6124_OC6h_peak_2027	●
PbANKA_12_v3	998958	999748	791	999421	141	62.1228	5.93256	59.45	6124_OC6h_peak_2030	●
PbANKA_12_v3	1004373	1005216	844	1004744	154	76.6114	6.91004	73.0464	6124_OC6h_peak_2031	●
PbANKA_12_v3	1006807	1007601	795	1007111	131	50.7173	5.12212	48.4435	6124_OC6h_peak_2032	●
PbANKA_12_v3	1016761	1017661	901	1017215	150	73.7717	6.79845	70.434	6124_OC6h_peak_2037	●
PbANKA_12_v3	1030903	1031993	1091	1031696	138	71.2499	7.18399	68.0945	6124_OC6h_peak_2038	●
PbANKA_12_v3	1032557	1033438	882	1032958	118	54.9816	6.24508	52.5756	6124_OC6h_peak_2039	●
PbANKA_12_v3	1037653	1038379	727	1038001	127	43.1544	4.48763	41.0835	6124_OC6h_peak_2040	●
PbANKA_12_v3	1042395	1043154	760	1042779	140	68.6855	6.74258	65.6892	6124_OC6h_peak_2042	●
PbANKA_12_v3	1046497	1047041	545	1046806	111	46.151	5.45732	44.006	6124_OC6h_peak_2046	●
PbANKA_12_v3	1050548	1051249	702	1050916	116	46.7343	5.29391	44.5729	6124_OC6h_peak_2048	●
PbANKA_12_v3	1051549	1052512	964	1052008	153	84.809	7.95924	80.1575	6124_OC6h_peak_2049	●
PbANKA_12_v3	1063566	1064513	948	1064179	137	50.0196	4.83822	47.7666	6124_OC6h_peak_2051
PbANKA_12_v3	1068565	1070182	1618	1068899	132	55.1037	5.55655	52.6932	6124_OC6h_peak_2054	●
PbANKA_12_v3	1071506	1073386	1881	1072826	102	36.5966	4.65273	34.6792	6124_OC6h_peak_2055	●
PbANKA_12_v3	1076410	1077706	1297	1076809	134	54.7368	5.43191	52.3385	6124_OC6h_peak_2058	●
PbANKA_12_v3	1102487	1103174	688	1102818	85	29.9134	4.49249	28.1382	6124_OC6h_peak_2063	●
PbANKA_12_v3	1124998	1125643	646	1125402	101	37.4152	4.79846	35.4794	6124_OC6h_peak_2065	●
PbANKA_12_v3	1144345	1145109	765	1144677	132	49.7421	4.98351	47.4987	6124_OC6h_peak_2067	●
PbANKA_12_v3	1145688	1146684	997	1146296	106	41.4063	5.08636	39.3787	6124_OC6h_peak_2068	●
PbANKA_12_v3	1151980	1152947	968	1152320	122	49.3997	5.34358	47.1644	6124_OC6h_peak_2072	●
PbANKA_12_v3	1154085	1155962	1878	1155221	135	67.6481	6.90325	64.7105	6124_OC6h_peak_2073	●
PbANKA_12_v3	1161124	1161721	598	1161449	94	32.7029	4.48464	30.8693	6124_OC6h_peak_2075	●
PbANKA_12_v3	1169600	1170163	564	1169876	113	44.0226	5.0989	41.9301	6124_OC6h_peak_2076	●
PbANKA_12_v3	1183806	1185878	2073	1185447	156	86.5956	7.98704	81.4016	6124_OC6h_peak_2081	●
PbANKA_12_v3	1188818	1189598	781	1189201	143	63.2973	5.97035	60.5724	6124_OC6h_peak_2083	●
PbANKA_12_v3	1191220	1192228	1009	1191657	148	72.3582	6.74182	69.1219	6124_OC6h_peak_2084	●
PbANKA_12_v3	1193890	1194871	982	1194502	128	62.7877	6.69254	60.0842	6124_OC6h_peak_2085	●
PbANKA_12_v3	1196759	1197432	674	1197060	124	49.0845	5.22232	46.8578	6124_OC6h_peak_2086	●
PbANKA_12_v3	1199460	1200369	910	1200139	82	27.3435	4.25582	25.6236	6124_OC6h_peak_2087
PbANKA_12_v3	1206100	1207091	992	1206735	125	52.8907	5.61719	50.5506	6124_OC6h_peak_2088	●
PbANKA_12_v3	1214120	1214735	616	1214474	124	50.906	5.43046	48.6272	6124_OC6h_peak_2091	●
PbANKA_12_v3	1220239	1221181	943	1220677	143	79.0907	7.89142	75.3212	6124_OC6h_peak_2092	●
PbANKA_12_v3	1228075	1228958	884	1228536	134	62.9513	6.3729	60.2398	6124_OC6h_peak_2094	●
PbANKA_12_v3	1229930	1230806	877	1230146	89	32.4316	4.66744	30.6039	6124_OC6h_peak_2095
PbANKA_12_v3	1240514	1241331	818	1240848	138	71.376	7.20038	68.211	6124_OC6h_peak_2096	●
PbANKA_12_v3	1244710	1245374	665	1245041	113	44.301	5.1326	42.2017	6124_OC6h_peak_2097	●
PbANKA_12_v3	1250784	1251512	729	1251170	145	69.8189	6.60608	66.751	6124_OC6h_peak_2098	●
PbANKA_12_v3	1257619	1258120	502	1257814	105	39.866	4.93551	37.8743	6124_OC6h_peak_2101	●
PbANKA_12_v3	1262457	1263404	948	1262903	152	85.5262	8.12009	80.7465	6124_OC6h_peak_2104	●
PbANKA_12_v3	1264689	1265298	610	1264965	88	27.6624	4.0607	25.9334	6124_OC6h_peak_2105	●
PbANKA_12_v3	1276816	1277446	631	1277023	108	46.159	5.6122	44.0127	6124_OC6h_peak_2107	●
PbANKA_12_v3	1280392	1281135	744	1280729	106	44.7712	5.53012	42.6603	6124_OC6h_peak_2108	●
PbANKA_12_v3	1281470	1282340	871	1281907	117	54.5529	6.24552	52.1603	6124_OC6h_peak_2109	●
PbANKA_12_v3	1293614	1294476	863	1294143	132	57.0667	5.77801	54.5868	6124_OC6h_peak_2115	●
PbANKA_12_v3	1298620	1299292	673	1298944	120	46.1568	5.05521	44.0108	6124_OC6h_peak_2118	●
PbANKA_12_v3	1300448	1301452	1005	1300794	80	25.9558	4.1408	24.2624	6124_OC6h_peak_2119	●
PbANKA_12_v3	1317861	1318779	919	1318261	149	62.3725	5.6205	59.6883	6124_OC6h_peak_2122	●
PbANKA_12_v3	1319674	1320443	770	1320070	114	47.0744	5.42877	44.905	6124_OC6h_peak_2123	●
PbANKA_12_v3	1326274	1327106	833	1326620	114	50.5448	5.87671	48.2765	6124_OC6h_peak_2125	●
PbANKA_12_v3	1333509	1334449	941	1333814	99	38.6782	5.05708	36.7139	6124_OC6h_peak_2126	●
PbANKA_12_v3	1345165	1346013	849	1345404	127	57.2385	6.04246	54.7529	6124_OC6h_peak_2128	●
PbANKA_12_v3	1365638	1366436	799	1366034	143	63.7166	6.01611	60.9722	6124_OC6h_peak_2132	●
PbANKA_12_v3	1377457	1378247	791	1377866	119	45.4337	5.01343	43.3058	6124_OC6h_peak_2134	●
PbANKA_12_v3	1381745	1382931	1187	1382620	134	68.116	7.02522	65.1503	6124_OC6h_peak_2137	●
PbANKA_12_v3	1443300	1443952	653	1443598	127	52.5811	5.49077	50.2504	6124_OC6h_peak_2141	●
PbANKA_12_v3	1499542	1500320	779	1499962	123	48.3473	5.18054	46.1419	6124_OC6h_peak_2147	●
PbANKA_12_v3	1511897	1512777	881	1512386	116	41.6874	4.70765	39.6529	6124_OC6h_peak_2148	●
PbANKA_12_v3	1519692	1520455	764	1520183	116	44.966	5.08291	42.8493	6124_OC6h_peak_2150	●
PbANKA_12_v3	1527928	1528715	788	1528300	130	53.5037	5.46461	51.1453	6124_OC6h_peak_2153	●
PbANKA_12_v3	1528803	1529316	514	1529128	96	30.2233	4.09648	28.4421	6124_OC6h_peak_2154
PbANKA_12_v3	1540833	1541484	652	1541182	137	70.9988	7.21441	67.8575	6124_OC6h_peak_2155	●
PbANKA_12_v3	1553291	1554142	852	1553672	134	62.2311	6.28579	59.5529	6124_OC6h_peak_2156	●
PbANKA_12_v3	1566186	1567127	942	1566648	144	64.2639	6.03016	61.4948	6124_OC6h_peak_2163	●
PbANKA_12_v3	1576383	1577181	799	1576690	133	58.1777	5.85882	55.66	6124_OC6h_peak_2165	●
PbANKA_12_v3	1596303	1596759	457	1596617	79	25.2932	4.08662	23.6129	6124_OC6h_peak_2170	●
PbANKA_12_v3	1623017	1623677	661	1623247	121	57.8314	6.45222	55.3252	6124_OC6h_peak_2172	●
PbANKA_12_v3	1630919	1631597	679	1631233	134	62.2311	6.28579	59.5529	6124_OC6h_peak_2174	●
PbANKA_12_v3	1632548	1633330	783	1632885	131	64.3737	6.72024	61.5988	6124_OC6h_peak_2175	●
PbANKA_12_v3	1638624	1639103	480	1638838	109	47.095	5.68517	44.9245	6124_OC6h_peak_2177	●
PbANKA_12_v3	1656527	1656954	428	1656887	124	60.6416	6.6496	58.0298	6124_OC6h_peak_2180	●
PbANKA_12_v3	1657039	1657202	164	1657146	131	66.7484	7.03296	63.8563	6124_OC6h_peak_2181
PbANKA_13_v3	207455	207876	422	207591	88	27.4034	4.02699	25.6798	6124_OC6h_peak_2189
PbANKA_13_v3	438018	438361	344	438198	82	28.6182	4.44135	26.8713	6124_OC6h_peak_2195	●
PbANKA_13_v3	453145	454225	1081	453829	134	66.9052	6.86784	64.0059	6124_OC6h_peak_2199	●
PbANKA_13_v3	466395	467259	865	466872	150	80.4328	7.59952	76.5023	6124_OC6h_peak_2202	●
PbANKA_13_v3	479707	480642	936	480141	148	79.3154	7.58573	75.5066	6124_OC6h_peak_2203	●
PbANKA_13_v3	484194	485351	1158	485027	143	75.0443	7.35867	71.5978	6124_OC6h_peak_2208	●
PbANKA_13_v3	487578	488358	781	488080	104	40.7777	5.09801	38.7649	6124_OC6h_peak_2210	●
PbANKA_13_v3	492778	493828	1051	493180	140	65.6461	6.37984	62.8092	6124_OC6h_peak_2214	●
PbANKA_13_v3	498669	499552	884	499082	127	40.3557	4.21639	38.353	6124_OC6h_peak_2216	●
PbANKA_13_v3	501758	502696	939	502107	136	64.6127	6.46732	61.8255	6124_OC6h_peak_2217	●
PbANKA_13_v3	525217	525830	614	525587	81	25.577	4.04618	23.8898	6124_OC6h_peak_2218
PbANKA_13_v3	541338	542059	722	541700	140	65.6461	6.37984	62.8092	6124_OC6h_peak_2222	●
PbANKA_13_v3	548483	550130	1648	549744	125	55.6363	5.94804	53.2069	6124_OC6h_peak_2224	●
PbANKA_13_v3	560813	561641	829	561220	153	79.2256	7.26983	75.4399	6124_OC6h_peak_2226	●
PbANKA_13_v3	565491	566517	1027	565912	108	46.4429	5.65064	44.2893	6124_OC6h_peak_2227	●
PbANKA_13_v3	770016	770737	722	770388	142	69.8662	6.77403	66.796	6124_OC6h_peak_2238	●
PbANKA_13_v3	969365	969685	321	969533	77	24.3474	4.0313	22.6852	6124_OC6h_peak_2249
PbANKA_13_v3	976627	977531	905	977239	125	50.9176	5.38801	48.637	6124_OC6h_peak_2250	●
PbANKA_13_v3	1217528	1218538	1011	1218018	138	43.3922	4.19813	41.3153	6124_OC6h_peak_2256	●
PbANKA_13_v3	1219890	1220728	839	1220281	137	48.4493	4.68745	46.2426	6124_OC6h_peak_2259	●
PbANKA_13_v3	1224064	1225164	1101	1224452	110	40.6648	4.82225	38.6546	6124_OC6h_peak_2260	●
PbANKA_13_v3	1226130	1226989	860	1226451	130	43.7089	4.44968	41.6243	6124_OC6h_peak_2261	●
PbANKA_13_v3	1232842	1233966	1125	1233533	109	45.1583	5.42781	43.0376	6124_OC6h_peak_2264	●
PbANKA_13_v3	1234720	1235512	793	1235122	123	56.1582	6.11862	53.7121	6124_OC6h_peak_2266	●
PbANKA_13_v3	1236178	1236847	670	1236500	121	56.9145	6.32938	54.4419	6124_OC6h_peak_2267	●
PbANKA_13_v3	1238067	1238844	778	1238380	130	57.5331	5.92737	55.0369	6124_OC6h_peak_2268	●
PbANKA_13_v3	1242701	1243510	810	1242992	129	63.6403	6.74442	60.8991	6124_OC6h_peak_2270	●
PbANKA_13_v3	1389818	1390666	849	1390224	132	65.8191	6.84791	62.9761	6124_OC6h_peak_2276	●
PbANKA_13_v3	1445905	1446621	717	1446244	122	50.895	5.51957	48.6181	6124_OC6h_peak_2281	●
PbANKA_13_v3	1480203	1480714	512	1480471	115	47.8346	5.47598	45.6446	6124_OC6h_peak_2286	●
PbANKA_13_v3	1487978	1488814	837	1488406	109	47.2549	5.70682	45.0805	6124_OC6h_peak_2287	●
PbANKA_13_v3	1492113	1492687	575	1492429	122	58.1662	6.43764	55.6492	6124_OC6h_peak_2288	●
PbANKA_13_v3	1498030	1498543	514	1498277	108	43.6508	5.28093	41.5672	6124_OC6h_peak_2290	●
PbANKA_13_v3	1499260	1500027	768	1499637	122	51.2786	5.56539	48.9877	6124_OC6h_peak_2291	●
PbANKA_13_v3	1504809	1505556	748	1505202	152	78.3427	7.22262	74.6396	6124_OC6h_peak_2294	●
PbANKA_13_v3	1510138	1512217	2080	1510843	128	54.5853	5.67664	52.1919	6124_OC6h_peak_2297
PbANKA_13_v3	1513015	1513880	866	1513393	135	61.8115	6.18441	59.1529	6124_OC6h_peak_2298	●
PbANKA_13_v3	1523153	1524002	850	1523545	143	75.6955	7.44241	72.2002	6124_OC6h_peak_2302	●
PbANKA_13_v3	1537394	1538351	958	1537849	155	75.8959	6.77722	72.3822	6124_OC6h_peak_2304	●
PbANKA_13_v3	1552004	1553914	1911	1552955	152	84.0724	7.93163	79.5687	6124_OC6h_peak_2306	●
PbANKA_13_v3	1555828	1557786	1959	1556351	146	68.3406	6.38622	65.362	6124_OC6h_peak_2307	●
PbANKA_13_v3	1569689	1570161	473	1569891	84	29.1421	4.42667	27.385	6124_OC6h_peak_2309
PbANKA_13_v3	1571499	1572143	645	1571815	119	55.3924	6.24226	52.9727	6124_OC6h_peak_2310	●
PbANKA_13_v3	1575647	1576409	763	1576057	126	50.5691	5.30588	48.2983	6124_OC6h_peak_2314	●
PbANKA_13_v3	1619248	1620021	774	1619673	145	63.2308	5.87451	60.5073	6124_OC6h_peak_2316	●
PbANKA_13_v3	1636719	1637390	672	1637080	152	78.3427	7.22262	74.6396	6124_OC6h_peak_2317	●
PbANKA_13_v3	1652935	1653582	648	1653291	116	47.0992	5.33823	44.9286	6124_OC6h_peak_2318	●
PbANKA_13_v3	1656409	1657029	621	1656657	121	50.65	5.53669	48.3775	6124_OC6h_peak_2321	●
PbANKA_13_v3	1664852	1665424	573	1665132	96	33.9792	4.56797	32.1187	6124_OC6h_peak_2322	●
PbANKA_13_v3	1669452	1670217	766	1669769	135	66.133	6.71074	63.2706	6124_OC6h_peak_2323	●
PbANKA_13_v3	1702905	1703436	532	1703186	112	46.9143	5.50605	44.749	6124_OC6h_peak_2324	●
PbANKA_13_v3	1708182	1709289	1108	1708509	131	47.4103	4.78167	45.2325	6124_OC6h_peak_2325	●
PbANKA_13_v3	1725942	1726776	835	1726369	119	46.0476	5.08357	43.9039	6124_OC6h_peak_2327
PbANKA_13_v3	1748483	1749236	754	1748769	133	64.4377	6.61206	61.6592	6124_OC6h_peak_2328	●
PbANKA_13_v3	1771569	1772857	1289	1772422	141	52.8544	4.97846	50.5149	6124_OC6h_peak_2331	●
PbANKA_13_v3	1777630	1779651	2022	1779191	128	55.9492	5.83688	53.5089	6124_OC6h_peak_2334	●
PbANKA_13_v3	1781241	1782250	1010	1781880	118	51.9001	5.84018	49.5901	6124_OC6h_peak_2336	●
PbANKA_13_v3	1785717	1786725	1009	1785954	123	54.7104	5.93589	52.3147	6124_OC6h_peak_2342	●
PbANKA_13_v3	1787225	1790907	3683	1787773	150	83.2113	7.95507	78.8631	6124_OC6h_peak_2344	●
PbANKA_13_v3	1794870	1795787	918	1795232	132	63.5948	6.56271	60.8551	6124_OC6h_peak_2345	●
PbANKA_13_v3	1795945	1796693	749	1796276	89	31.947	4.59917	30.129	6124_OC6h_peak_2346	●
PbANKA_13_v3	1803505	1805214	1710	1803914	140	74.5367	7.48614	71.1372	6124_OC6h_peak_2350	●
PbANKA_13_v3	1806227	1808321	2095	1807511	135	69.5921	7.15653	66.5402	6124_OC6h_peak_2351
PbANKA_13_v3	1810374	1811534	1161	1811068	139	67.8927	6.70182	64.9391	6124_OC6h_peak_2352	●
PbANKA_13_v3	1813245	1814161	917	1813534	122	58.2217	6.44507	55.7016	6124_OC6h_peak_2354	●
PbANKA_13_v3	1818799	1819955	1157	1819078	88	29.7321	4.33662	27.9621	6124_OC6h_peak_2357	●
PbANKA_13_v3	1822978	1824868	1891	1824418	147	73.9706	6.98659	70.607	6124_OC6h_peak_2358	●
PbANKA_13_v3	1830186	1830964	779	1830545	145	61.233	5.66537	58.5974	6124_OC6h_peak_2363	●
PbANKA_13_v3	1838297	1839133	837	1838736	146	70.7577	6.66239	67.6306	6124_OC6h_peak_2366	●
PbANKA_13_v3	1840934	1841967	1034	1841721	109	45.1583	5.42781	43.0376	6124_OC6h_peak_2367	●
PbANKA_13_v3	1844231	1845402	1172	1844460	146	73.1049	6.93938	69.8091	6124_OC6h_peak_2369	●
PbANKA_13_v3	1846915	1848040	1126	1847472	154	80.1113	7.31704	76.2198	6124_OC6h_peak_2371	●
PbANKA_13_v3	1850798	1851551	754	1851253	120	53.741	5.97059	51.3735	6124_OC6h_peak_2375	●
PbANKA_13_v3	1851981	1854160	2180	1853133	140	65.6461	6.37984	62.8092	6124_OC6h_peak_2376	●
PbANKA_13_v3	1855566	1857520	1955	1856553	131	64.5487	6.74292	61.7659	6124_OC6h_peak_2380
PbANKA_13_v3	1858372	1859509	1138	1858996	151	68.0164	6.11592	65.0548	6124_OC6h_peak_2382	●
PbANKA_13_v3	1872843	1873969	1127	1873272	104	37.1122	4.63549	35.1833	6124_OC6h_peak_2386	●
PbANKA_13_v3	1928524	1929216	693	1928820	105	40.4048	5.00391	38.4	6124_OC6h_peak_2391	●
PbANKA_13_v3	1953642	1954740	1099	1954291	150	85.7269	8.28837	80.8966	6124_OC6h_peak_2394	●
PbANKA_13_v3	1955116	1955874	759	1955445	89	32.3189	4.6515	30.4938	6124_OC6h_peak_2395	●
PbANKA_13_v3	1960721	1961948	1228	1961486	131	65.1177	6.81703	62.3076	6124_OC6h_peak_2401
PbANKA_13_v3	1967612	1969828	2217	1969414	147	69.1686	6.42967	66.1416	6124_OC6h_peak_2406	●
PbANKA_13_v3	1979427	1980229	803	1979859	129	52.8215	5.43121	50.483	6124_OC6h_peak_2409	●
PbANKA_13_v3	1986312	1987128	817	1986754	132	61.3028	6.27849	58.6625	6124_OC6h_peak_2411	●
PbANKA_13_v3	1991368	1992111	744	1991812	125	53.5985	5.70113	51.2352	6124_OC6h_peak_2413	●
PbANKA_13_v3	1993805	1994144	340	1993944	73	23.5911	4.0882	21.9456	6124_OC6h_peak_2414
PbANKA_13_v3	1998670	1999833	1164	1999441	136	54.4027	5.31614	52.014	6124_OC6h_peak_2415	●
PbANKA_13_v3	2002624	2004697	2074	2003163	139	69.2427	6.86832	66.213	6124_OC6h_peak_2418	●
PbANKA_13_v3	2012221	2013560	1340	2013083	145	61.233	5.66537	58.5974	6124_OC6h_peak_2425	●
PbANKA_13_v3	2016442	2017986	1545	2017612	154	72.6925	6.47568	69.4339	6124_OC6h_peak_2428	●
PbANKA_13_v3	2021458	2022291	834	2021778	138	54.0987	5.20833	51.7205	6124_OC6h_peak_2429	●
PbANKA_13_v3	2030441	2031118	678	2030820	129	49.2658	5.04451	47.0354	6124_OC6h_peak_2432	●
PbANKA_13_v3	2038181	2039916	1736	2038629	142	76.1192	7.56285	72.5952	6124_OC6h_peak_2434	●
PbANKA_13_v3	2062164	2062874	711	2062596	135	72.5982	7.56251	69.3449	6124_OC6h_peak_2439	●
PbANKA_13_v3	2071716	2072478	763	2072079	152	75.7844	6.92281	72.2772	6124_OC6h_peak_2440	●
PbANKA_13_v3	2095405	2096163	759	2095918	118	50.1375	5.6176	47.881	6124_OC6h_peak_2444	●
PbANKA_13_v3	2228213	2229280	1068	2228757	135	59.7631	5.94626	57.1859	6124_OC6h_peak_2449	●
PbANKA_13_v3	2274964	2275466	503	2275270	80	28.919	4.5827	27.1644	6124_OC6h_peak_2453
PbANKA_13_v3	2299060	2299615	556	2299253	98	37.9234	5.00279	35.9759	6124_OC6h_peak_2455	●
PbANKA_13_v3	2361335	2362114	780	2361854	120	37.2186	4.11001	35.2875	6124_OC6h_peak_2460	●
PbANKA_13_v3	2367718	2368439	722	2368064	145	72.2421	6.89218	69.0135	6124_OC6h_peak_2461	●
PbANKA_13_v3	2383740	2384634	895	2384161	151	87.0239	8.39058	81.5746	6124_OC6h_peak_2466	●
PbANKA_13_v3	2387589	2388657	1069	2388111	150	83.2113	7.95507	78.8631	6124_OC6h_peak_2467	●
PbANKA_13_v3	2392631	2393221	591	2393007	90	34.6901	4.9432	32.8144	6124_OC6h_peak_2468	●
PbANKA_13_v3	2430248	2430852	605	2430528	132	63.8784	6.59856	61.1265	6124_OC6h_peak_2475	●
PbANKA_13_v3	2441125	2441847	723	2441531	133	63.5907	6.50603	60.8529	6124_OC6h_peak_2479	●
PbANKA_13_v3	2474195	2474641	447	2474512	86	29.5503	4.39639	27.7828	6124_OC6h_peak_2480	●
PbANKA_14_v3	407270	408068	799	407621	128	59.9843	6.33095	57.3989	6124_OC6h_peak_2488	●
PbANKA_14_v3	509919	510386	468	510175	84	27.9969	4.2637	26.2628	6124_OC6h_peak_2493	●
PbANKA_14_v3	554555	555395	841	555124	109	35.5163	4.26843	33.6222	6124_OC6h_peak_2499	●
PbANKA_14_v3	564193	565032	840	564497	111	48.3394	5.74495	46.135	6124_OC6h_peak_2500	●
PbANKA_14_v3	574320	575016	697	574638	122	57.3789	6.33303	54.8898	6124_OC6h_peak_2502	●
PbANKA_14_v3	586787	587655	869	587224	129	56.7395	5.88212	54.2706	6124_OC6h_peak_2505	●
PbANKA_14_v3	691029	691671	643	691406	127	62.9081	6.76955	60.2014	6124_OC6h_peak_2513	●
PbANKA_14_v3	887549	888236	688	887960	131	60.3068	6.20977	57.7081	6124_OC6h_peak_2522	●
PbANKA_14_v3	891411	892184	774	891826	139	73.7697	7.45046	70.4324	6124_OC6h_peak_2523	●
PbANKA_14_v3	896118	896889	772	896509	114	48.1414	5.56371	45.9438	6124_OC6h_peak_2524
PbANKA_14_v3	901387	901912	526	901744	94	36.6621	5.02427	34.7429	6124_OC6h_peak_2525	●
PbANKA_14_v3	906578	907856	1279	907168	105	44.0046	5.47844	41.9127	6124_OC6h_peak_2527	●
PbANKA_14_v3	1213959	1214723	765	1214262	119	55.8589	6.30484	53.4248	6124_OC6h_peak_2542	●
PbANKA_14_v3	1284361	1285094	734	1284707	155	87.389	8.15541	81.5746	6124_OC6h_peak_2548	●
PbANKA_14_v3	1423783	1425023	1241	1424469	145	65.3224	6.09967	62.5005	6124_OC6h_peak_2554	●
PbANKA_14_v3	1451770	1452801	1032	1452392	119	50.9124	5.6648	48.6318	6124_OC6h_peak_2559
PbANKA_14_v3	1468665	1469407	743	1468969	126	41.0719	4.31382	39.0525	6124_OC6h_peak_2560	●
PbANKA_14_v3	1471837	1472865	1029	1472454	117	54.6066	6.25281	52.2128	6124_OC6h_peak_2561	●
PbANKA_14_v3	1480010	1481059	1050	1480499	142	62.9182	5.97433	60.2103	6124_OC6h_peak_2563	●
PbANKA_14_v3	1504371	1505290	920	1504805	99	30.4581	4.02363	28.6725	6124_OC6h_peak_2571	●
PbANKA_14_v3	1518308	1518967	660	1518676	109	43.33	5.19274	41.2537	6124_OC6h_peak_2574	●
PbANKA_14_v3	1527752	1528603	852	1528298	132	65.2276	6.77115	62.4119	6124_OC6h_peak_2576	●
PbANKA_14_v3	1529546	1530124	579	1529869	118	50.1375	5.6176	47.881	6124_OC6h_peak_2577	●
PbANKA_14_v3	1534119	1535558	1440	1535153	147	79.306	7.64914	75.5006	6124_OC6h_peak_2578	●
PbANKA_14_v3	1545699	1546270	572	1545973	121	52.473	5.75922	50.1447	6124_OC6h_peak_2579	●
PbANKA_14_v3	1569060	1569592	533	1569321	106	37.8745	4.64848	35.9278	6124_OC6h_peak_2581	●
PbANKA_14_v3	1613151	1613747	597	1613481	93	29.263	4.08371	27.5018	6124_OC6h_peak_2589	●
PbANKA_14_v3	1617152	1618051	900	1617634	140	63.0915	6.08675	60.3762	6124_OC6h_peak_2591	●
PbANKA_14_v3	1638609	1639508	900	1639061	157	66.5977	5.72351	63.7133	6124_OC6h_peak_2592	●
PbANKA_14_v3	1683258	1683972	715	1683607	129	58.8543	6.13687	56.3116	6124_OC6h_peak_2598	●
PbANKA_14_v3	1709474	1710395	922	1709998	114	36.0363	4.16585	34.1311	6124_OC6h_peak_2600	●
PbANKA_14_v3	1731219	1731912	694	1731543	128	61.1384	6.47795	58.5057	6124_OC6h_peak_2601	●
PbANKA_14_v3	1800695	1801467	773	1801142	133	60.8838	6.17591	58.2631	6124_OC6h_peak_2607	●
PbANKA_14_v3	1809247	1809991	745	1809701	115	47.8346	5.47598	45.6446	6124_OC6h_peak_2608	●
PbANKA_14_v3	1825213	1825933	721	1825528	149	70.8333	6.51656	67.7009	6124_OC6h_peak_2613	●
PbANKA_14_v3	1827882	1828300	419	1828068	89	29.3794	4.2486	27.6147	6124_OC6h_peak_2614	●
PbANKA_14_v3	1842906	1843786	881	1843398	131	56.285	5.73457	53.8335	6124_OC6h_peak_2617	●
PbANKA_14_v3	1848144	1848793	650	1848434	113	43.7466	5.06565	41.6614	6124_OC6h_peak_2618	●
PbANKA_14_v3	1860955	1861516	562	1861140	93	39.1016	5.43556	37.127	6124_OC6h_peak_2621
PbANKA_14_v3	1862207	1862943	737	1862578	144	75.2899	7.32732	71.8281	6124_OC6h_peak_2622	●
PbANKA_14_v3	1867118	1867754	637	1867461	138	71.2499	7.18399	68.0945	6124_OC6h_peak_2623	●
PbANKA_14_v3	1878515	1879456	942	1878969	121	43.5946	4.73408	41.5127	6124_OC6h_peak_2624	●
PbANKA_14_v3	1888336	1889201	866	1888744	131	63.4142	6.59699	60.6854	6124_OC6h_peak_2625	●
PbANKA_14_v3	1904444	1905497	1054	1905223	136	54.4027	5.31614	52.014	6124_OC6h_peak_2628	●
PbANKA_14_v3	1930290	1931050	761	1930670	134	51.1816	5.05845	48.8942	6124_OC6h_peak_2632	●
PbANKA_14_v3	1933293	1934349	1057	1933790	136	46.2683	4.51285	44.1204	6124_OC6h_peak_2633	●
PbANKA_14_v3	1936853	1937647	795	1937351	130	64.7728	6.83273	61.9802	6124_OC6h_peak_2634	●
PbANKA_14_v3	1956107	1957120	1014	1956771	103	37.3524	4.7057	35.4178	6124_OC6h_peak_2638	●
PbANKA_14_v3	1961085	1961714	630	1961382	97	36.4036	4.84446	34.49	6124_OC6h_peak_2640	●
PbANKA_14_v3	1962521	1963256	736	1962927	148	81.1564	7.82248	77.1246	6124_OC6h_peak_2641	●
PbANKA_14_v3	1969066	1969801	736	1969391	122	54.2475	5.92969	51.8665	6124_OC6h_peak_2644	●
PbANKA_14_v3	1974314	1975816	1503	1974703	131	62.3278	6.45956	59.6466	6124_OC6h_peak_2646	●
PbANKA_14_v3	1978379	1979600	1222	1978705	138	66.475	6.58454	63.5944	6124_OC6h_peak_2647	●
PbANKA_14_v3	1985695	1986417	723	1986148	126	60.903	6.56379	58.2802	6124_OC6h_peak_2648	●
PbANKA_14_v3	1989470	1990406	937	1990052	149	73.2104	6.78706	69.9077	6124_OC6h_peak_2649	●
PbANKA_14_v3	1998915	1999612	698	1999254	112	46.188	5.41313	44.0412	6124_OC6h_peak_2651	●
PbANKA_14_v3	2005776	2006201	426	2006004	90	28.6709	4.11749	26.9212	6124_OC6h_peak_2652	●
PbANKA_14_v3	2007228	2007890	663	2007665	108	45.3829	5.50813	43.2571	6124_OC6h_peak_2653	●
PbANKA_14_v3	2009693	2010586	894	2010109	151	82.9633	7.85587	78.6677	6124_OC6h_peak_2654	●
PbANKA_14_v3	2019179	2020087	909	2019601	148	83.0916	8.07771	78.7714	6124_OC6h_peak_2658	●
PbANKA_14_v3	2041962	2042697	736	2042287	110	39.0909	4.63742	37.1165	6124_OC6h_peak_2660	●
PbANKA_14_v3	2043353	2044046	694	2043695	127	39.0396	4.09271	37.0667	6124_OC6h_peak_2661	●
PbANKA_14_v3	2053353	2054119	767	2053701	153	87.2228	8.27306	81.5746	6124_OC6h_peak_2663	●
PbANKA_14_v3	2131952	2132503	552	2132170	80	25.3087	4.04815	23.6281	6124_OC6h_peak_2669	●
PbANKA_14_v3	2176017	2176888	872	2176285	131	56.285	5.73457	53.8335	6124_OC6h_peak_2671	●
PbANKA_14_v3	2219058	2219595	538	2219417	88	31.5042	4.58244	29.6961	6124_OC6h_peak_2675	●
PbANKA_14_v3	2238687	2239192	506	2238946	92	33.5277	4.68223	31.6773	6124_OC6h_peak_2677
PbANKA_14_v3	2246841	2247695	855	2247095	131	63.4142	6.59699	60.6854	6124_OC6h_peak_2678	●
PbANKA_14_v3	2275973	2277297	1325	2276848	130	57.5331	5.92737	55.0369	6124_OC6h_peak_2686	●
PbANKA_14_v3	2283323	2284233	911	2283912	145	73.2475	7.01368	69.9432	6124_OC6h_peak_2688	●
PbANKA_14_v3	2288356	2289003	648	2288688	128	55.9492	5.83688	53.5089	6124_OC6h_peak_2690	●
PbANKA_14_v3	2299389	2301749	2361	2299859	149	73.2104	6.78706	69.9077	6124_OC6h_peak_2692	●
PbANKA_14_v3	2303903	2304490	588	2304211	146	78.399	7.59746	74.678	6124_OC6h_peak_2693	●
PbANKA_14_v3	2312400	2313122	723	2312747	138	69.8042	6.99817	66.7393	6124_OC6h_peak_2697	●
PbANKA_14_v3	2315145	2315814	670	2315398	86	28.8071	4.2929	27.0541	6124_OC6h_peak_2698
PbANKA_14_v3	2318183	2319012	830	2318529	129	62.6758	6.61842	59.9776	6124_OC6h_peak_2700	●
PbANKA_14_v3	2322012	2322683	672	2322417	83	27.7653	4.27332	26.035	6124_OC6h_peak_2701	●
PbANKA_14_v3	2339675	2340572	898	2340000	146	75.6795	7.25353	72.1899	6124_OC6h_peak_2708	●
PbANKA_14_v3	2345964	2346594	631	2346233	145	65.3224	6.09967	62.5005	6124_OC6h_peak_2709	●
PbANKA_14_v3	2353319	2353998	680	2353641	140	73.019	7.28736	69.7374	6124_OC6h_peak_2711	●
PbANKA_14_v3	2367003	2367517	515	2367214	86	31.2353	4.63718	29.4329	6124_OC6h_peak_2715	●
PbANKA_14_v3	2373667	2374578	912	2374073	105	41.9374	5.20217	39.8967	6124_OC6h_peak_2716	●
PbANKA_14_v3	2384411	2385313	903	2384888	143	70.5255	6.79776	67.4123	6124_OC6h_peak_2717	●
PbANKA_14_v3	2391908	2392808	901	2392500	124	42.6053	4.52809	40.5475	6124_OC6h_peak_2718	●
PbANKA_14_v3	2399126	2400621	1496	2399660	153	83.5046	7.79369	79.1031	6124_OC6h_peak_2721	●
PbANKA_14_v3	2404246	2405499	1254	2405089	143	61.659	5.79403	59.0057	6124_OC6h_peak_2723	●
PbANKA_14_v3	2409530	2410251	722	2409950	142	55.2811	5.18014	52.8647	6124_OC6h_peak_2724	●
PbANKA_14_v3	2412985	2413526	542	2413283	97	37.526	4.99674	35.5885	6124_OC6h_peak_2725	●
PbANKA_14_v3	2414604	2415238	635	2414894	99	36.1395	4.72067	34.2318	6124_OC6h_peak_2726	●

## Sheet: Rep2
Table S1B List of peaks identified in the ChIP-seq experiments -Exp2-
chr	start	end	length	abs_summit	pileup	-log10(pvalue)	fold_enrichment	-log10(pvalue)	name	common
PbANKA_00_v3_archived_contig_1	56321	56765	445	56446	17	11.1669	5.97632	9.8122	6124_OC6h_2_peak_1	●
PbANKA_00_v3_archived_contig_3	24179	24457	279	24251	24	10.3542	4.39027	9.01729	6124_OC6h_2_peak_2
PbANKA_01_v3	407533	408123	591	407794	101	31.3082	4.05685	29.6603	6124_OC6h_2_peak_75	●
PbANKA_01_v3	160662	161129	468	160897	109	36.4559	4.37307	34.7462	6124_OC6h_2_peak_20	●
PbANKA_01_v3	480279	480636	358	480489	111	38.8867	4.57665	37.1474	6124_OC6h_2_peak_90
PbANKA_01_v3	163324	164048	725	163514	121	42.397	4.60657	40.6169	6124_OC6h_2_peak_22	●
PbANKA_01_v3	321512	322753	1242	322566	122	43.6006	4.69918	41.8067	6124_OC6h_2_peak_62
PbANKA_01_v3	140001	140826	826	140282	120	43.9806	4.81254	42.1818	6124_OC6h_2_peak_13
PbANKA_01_v3	284757	285378	622	285047	176	64.5748	4.93411	62.5215	6124_OC6h_2_peak_53	●
PbANKA_01_v3	122224	122729	506	122451	110	42.2918	5.01867	40.5133	6124_OC6h_2_peak_8	●
PbANKA_01_v3	267255	267977	723	267719	142	54.8649	5.13923	52.933	6124_OC6h_2_peak_49	●
PbANKA_01_v3	218155	218868	714	218479	143	55.5954	5.17517	53.6543	6124_OC6h_2_peak_38	●
PbANKA_01_v3	209886	210476	591	210212	126	49.9119	5.23247	48.0414	6124_OC6h_2_peak_36	●
PbANKA_01_v3	164226	166127	1902	165718	185	72.3169	5.28377	70.1576	6124_OC6h_2_peak_23	●
PbANKA_01_v3	297559	298195	637	297872	143	56.8899	5.30298	54.9325	6124_OC6h_2_peak_58	●
PbANKA_01_v3	176096	176961	866	176481	133	53.4058	5.32958	51.4927	6124_OC6h_2_peak_27	●
PbANKA_01_v3	293248	294023	776	293645	181	73.311	5.48354	71.1364	6124_OC6h_2_peak_55	●
PbANKA_01_v3	127157	128043	887	127523	136	56.3826	5.52629	54.4317	6124_OC6h_2_peak_10	●
PbANKA_01_v3	167507	168288	782	167883	134	58.546	5.8542	56.5681	6124_OC6h_2_peak_24	●
PbANKA_01_v3	411402	411964	563	411670	165	71.823	5.9121	69.6714	6124_OC6h_2_peak_76	●
PbANKA_01_v3	380181	380690	510	380451	157	72.2159	6.28565	70.0588	6124_OC6h_2_peak_74	●
PbANKA_01_v3	294445	295050	606	294773	190	89.5317	6.54862	87.0934	6124_OC6h_2_peak_56	●
PbANKA_01_v3	437413	439047	1635	437861	164	79.2733	6.69547	77.0066	6124_OC6h_2_peak_82
PbANKA_01_v3	448678	449348	671	448987	177	85.4802	6.72106	83.109	6124_OC6h_2_peak_87	●
PbANKA_01_v3	320442	321174	733	320864	183	88.433	6.74007	86.0126	6124_OC6h_2_peak_61	●
PbANKA_01_v3	442102	443036	935	442373	184	89.7362	6.81993	87.2934	6124_OC6h_2_peak_85	●
PbANKA_01_v3	362548	363082	535	362860	180	88.0284	6.83433	85.6141	6124_OC6h_2_peak_73	●
PbANKA_01_v3	194793	195568	776	195278	166	83.3714	7.03085	81.037	6124_OC6h_2_peak_31	●
PbANKA_01_v3	444948	445843	896	445384	173	86.7485	7.03598	84.3562	6124_OC6h_2_peak_86	●
PbANKA_01_v3	344695	345916	1222	345067	172	86.9095	7.10238	84.5153	6124_OC6h_2_peak_69	●
PbANKA_01_v3	208090	208850	761	208490	166	84.6014	7.16392	82.246	6124_OC6h_2_peak_35	●
PbANKA_01_v3	274114	274801	688	274425	171	87.2492	7.18899	84.8485	6124_OC6h_2_peak_51	●
PbANKA_01_v3	215346	216217	872	215754	214	108.238	7.2058	105.421	6124_OC6h_2_peak_37	●
PbANKA_01_v3	461547	462257	711	461928	194	99.5946	7.30506	96.9686	6124_OC6h_2_peak_89	●
PbANKA_01_v3	157225	158205	981	157753	178	91.8521	7.31447	89.3732	6124_OC6h_2_peak_17	●
PbANKA_01_v3	428175	430277	2103	429425	189	97.7116	7.36055	95.1238	6124_OC6h_2_peak_78	●
PbANKA_01_v3	154985	155888	904	155477	169	88.4485	7.42488	86.0281	6124_OC6h_2_peak_16	●
PbANKA_01_v3	221118	222703	1586	221331	190	100.582	7.59665	97.9353	6124_OC6h_2_peak_39	●
PbANKA_01_v3	170870	173333	2464	171346	164	87.8666	7.64254	85.4568	6124_OC6h_2_peak_25	●
PbANKA_01_v3	254831	256309	1479	255636	193	103.291	7.71597	100.585	6124_OC6h_2_peak_47	●
PbANKA_01_v3	186075	186896	822	186462	200	109.69	7.99438	106.836	6124_OC6h_2_peak_29	●
PbANKA_01_v3	432891	433599	709	433213	200	112.983	8.32881	110.048	6124_OC6h_2_peak_80	●
PbANKA_01_v3	288088	289078	991	288801	210	119.014	8.39211	115.906	6124_OC6h_2_peak_54	●
PbANKA_01_v3	237654	239827	2174	238244	184	106.421	8.56205	103.645	6124_OC6h_2_peak_45	●
PbANKA_01_v3	158353	159382	1030	158997	216	125.939	8.75332	122.601	6124_OC6h_2_peak_18	●
PbANKA_01_v3	143615	144306	692	143962	231	136.692	8.97924	132.895	6124_OC6h_2_peak_14	●
PbANKA_01_v3	275186	275819	634	275571	214	127.106	8.98624	123.717	6124_OC6h_2_peak_52	●
PbANKA_01_v3	229410	230616	1207	229764	208	124.42	9.06317	121.136	6124_OC6h_2_peak_43	●
PbANKA_01_v3	264989	265988	1000	265471	224	142.426	9.98168	138.299	6124_OC6h_2_peak_48	●
PbANKA_02_v3	343598	344967	1370	343876	98	30.3635	4.04543	28.7272	6124_OC6h_2_peak_151
PbANKA_02_v3	87735	88849	1115	88518	126	38.5474	4.07334	36.8127	6124_OC6h_2_peak_93	●
PbANKA_02_v3	345685	346398	714	346003	128	41.7781	4.32348	40.0052	6124_OC6h_2_peak_152	●
PbANKA_02_v3	399222	399796	575	399491	131	44.8133	4.52575	43.0044	6124_OC6h_2_peak_167	●
PbANKA_02_v3	282576	283099	524	282833	128	44.9646	4.63609	43.1537	6124_OC6h_2_peak_142
PbANKA_02_v3	161784	162294	511	162010	155	54.5489	4.70018	52.6212	6124_OC6h_2_peak_119	●
PbANKA_02_v3	363543	364213	671	363965	115	42.1098	4.79293	40.3333	6124_OC6h_2_peak_158	●
PbANKA_02_v3	414883	415686	804	415246	125	47.5378	5.0114	45.6962	6124_OC6h_2_peak_170	●
PbANKA_02_v3	145333	146264	932	145736	138	52.4608	5.04373	50.5596	6124_OC6h_2_peak_112	●
PbANKA_02_v3	97400	97888	489	97639	144	57.6344	5.3398	55.6675	6124_OC6h_2_peak_96	●
PbANKA_02_v3	95130	95828	699	95510	135	54.3632	5.35149	52.4377	6124_OC6h_2_peak_95	●
PbANKA_02_v3	212015	212707	693	212429	152	61.4392	5.41573	59.4258	6124_OC6h_2_peak_130	●
PbANKA_02_v3	459218	459874	657	459568	162	67.1463	5.58861	65.0599	6124_OC6h_2_peak_174	●
PbANKA_02_v3	136036	137153	1118	136835	143	64.1394	6.06253	62.0917	6124_OC6h_2_peak_109	●
PbANKA_02_v3	165962	167948	1987	167586	158	70.5747	6.07455	68.4414	6124_OC6h_2_peak_122	●
PbANKA_02_v3	251332	251919	588	251594	152	68.1472	6.08527	66.0466	6124_OC6h_2_peak_137	●
PbANKA_02_v3	98966	99841	876	99578	157	71.2244	6.1835	69.082	6124_OC6h_2_peak_99	●
PbANKA_02_v3	268570	269578	1009	269042	178	82.9185	6.43302	80.5936	6124_OC6h_2_peak_138	●
PbANKA_02_v3	313645	314322	678	313979	159	75.5106	6.53807	73.3038	6124_OC6h_2_peak_144	●
PbANKA_02_v3	103012	103763	752	103511	184	86.8354	6.54843	84.4423	6124_OC6h_2_peak_100	●
PbANKA_02_v3	214199	215245	1047	214819	182	86.2414	6.57677	83.858	6124_OC6h_2_peak_131	●
PbANKA_02_v3	162659	163555	897	163139	196	93.5807	6.66696	91.0716	6124_OC6h_2_peak_120	●
PbANKA_02_v3	148041	149371	1331	149010	170	81.9403	6.68774	79.6314	6124_OC6h_2_peak_115	●
PbANKA_02_v3	91162	91805	644	91532	173	85.1287	6.87015	82.7639	6124_OC6h_2_peak_94	●
PbANKA_02_v3	323225	324161	937	323864	195	95.4856	6.8782	92.9404	6124_OC6h_2_peak_145	●
PbANKA_02_v3	386544	387296	753	386991	154	76.3604	6.88155	74.1402	6124_OC6h_2_peak_164	●
PbANKA_02_v3	361609	363382	1774	362370	169	83.9967	6.9467	81.6507	6124_OC6h_2_peak_157	●
PbANKA_02_v3	180553	181176	624	180874	217	106.64	6.95032	103.859	6124_OC6h_2_peak_125	●
PbANKA_02_v3	358329	360428	2100	358926	173	87.2028	7.08306	84.8028	6124_OC6h_2_peak_156
PbANKA_02_v3	192972	193867	896	193166	179	90.8244	7.15914	88.3626	6124_OC6h_2_peak_127
PbANKA_02_v3	200333	201260	928	200650	213	107.366	7.17228	104.568	6124_OC6h_2_peak_128	●
PbANKA_02_v3	113438	114558	1121	113814	184	95.4931	7.38519	92.9476	6124_OC6h_2_peak_103	●
PbANKA_02_v3	133198	134156	959	133742	176	91.6141	7.39262	89.1387	6124_OC6h_2_peak_107	●
PbANKA_02_v3	351856	352551	696	352117	206	106.946	7.4393	104.158	6124_OC6h_2_peak_155	●
PbANKA_02_v3	131159	131998	840	131527	186	97.1202	7.4496	94.5442	6124_OC6h_2_peak_106	●
PbANKA_02_v3	217462	218541	1080	218091	180	95.008	7.54062	92.472	6124_OC6h_2_peak_132	●
PbANKA_02_v3	290993	292106	1114	291395	205	110.068	7.7783	107.205	6124_OC6h_2_peak_143	●
PbANKA_02_v3	383587	384459	873	383993	205	110.068	7.7783	107.205	6124_OC6h_2_peak_162	●
PbANKA_02_v3	237509	238193	685	237850	241	130.409	7.93242	126.879	6124_OC6h_2_peak_134	●
PbANKA_02_v3	350862	351583	722	351253	195	106.891	7.97581	104.105	6124_OC6h_2_peak_154
PbANKA_02_v3	156765	158872	2108	158359	213	117.406	8.08037	114.344	6124_OC6h_2_peak_117	●
PbANKA_02_v3	223561	224258	698	223896	190	106.164	8.17527	103.395	6124_OC6h_2_peak_133	●
PbANKA_02_v3	365635	366947	1313	365954	192	108.524	8.3132	105.699	6124_OC6h_2_peak_160	●
PbANKA_02_v3	273416	274092	677	273761	208	118.167	8.41593	115.084	6124_OC6h_2_peak_141	●
PbANKA_02_v3	172703	173425	723	173079	218	124.305	8.484	121.024	6124_OC6h_2_peak_124	●
PbANKA_02_v3	381889	382550	662	382229	205	118.86	8.65495	115.758	6124_OC6h_2_peak_161	●
PbANKA_02_v3	412748	413570	823	413188	231	138.95	9.1979	135.032	6124_OC6h_2_peak_169	●
PbANKA_02_v3	340077	340742	666	340428	244	159.199	10.4479	152.399	6124_OC6h_2_peak_150	●
PbANKA_03_v3	194017	195059	1043	194711	108	32.8881	4.01406	31.2209	6124_OC6h_2_peak_212
PbANKA_03_v3	227530	227868	339	227654	100	31.6292	4.12716	29.9772	6124_OC6h_2_peak_219	●
PbANKA_03_v3	353493	354619	1127	354098	105	34.6322	4.30436	32.944	6124_OC6h_2_peak_246
PbANKA_03_v3	77244	77791	548	77550	118	39.623	4.41503	37.8746	6124_OC6h_2_peak_187	●
PbANKA_03_v3	258323	259025	703	258607	119	39.973	4.41915	38.2205	6124_OC6h_2_peak_227	●
PbANKA_03_v3	85665	86374	710	86083	128	42.808	4.42289	41.0236	6124_OC6h_2_peak_190	●
PbANKA_03_v3	91968	92624	657	92345	127	43.1974	4.49189	41.4082	6124_OC6h_2_peak_192
PbANKA_03_v3	237959	238559	601	238229	103	35.9241	4.5303	34.2206	6124_OC6h_2_peak_222
PbANKA_03_v3	372862	373423	562	373203	99	34.7026	4.5373	33.0136	6124_OC6h_2_peak_253
PbANKA_03_v3	356444	357096	653	356840	112	39.0879	4.56296	37.3462	6124_OC6h_2_peak_248
PbANKA_03_v3	493858	494585	728	494113	117	42.4903	4.75987	40.7094	6124_OC6h_2_peak_286	●
PbANKA_03_v3	133419	134122	704	133879	136	49.3655	4.80772	47.502	6124_OC6h_2_peak_207	●
PbANKA_03_v3	296336	296885	550	296456	127	47.1633	4.89668	45.3264	6124_OC6h_2_peak_228	●
PbANKA_03_v3	349118	350084	967	349712	147	55.9888	5.07432	54.0424	6124_OC6h_2_peak_244	●
PbANKA_03_v3	466554	467172	619	466919	121	47.8595	5.2084	46.0146	6124_OC6h_2_peak_275	●
PbANKA_03_v3	459280	460595	1316	460419	133	53.4058	5.32958	51.4927	6124_OC6h_2_peak_273	●
PbANKA_03_v3	176533	177086	554	176740	119	49.1865	5.45332	47.3253	6124_OC6h_2_peak_210	●
PbANKA_03_v3	320665	321571	907	321131	136	56.2039	5.50707	54.2549	6124_OC6h_2_peak_235	●
PbANKA_03_v3	382713	383665	953	383058	164	67.2833	5.53003	65.1945	6124_OC6h_2_peak_255	●
PbANKA_03_v3	488863	489932	1070	489241	128	54.589	5.67707	52.6607	6124_OC6h_2_peak_283	●
PbANKA_03_v3	543719	544074	356	543976	132	57.2785	5.8023	55.3162	6124_OC6h_2_peak_299	●
PbANKA_03_v3	73637	74717	1081	74422	162	70.022	5.858	67.8955	6124_OC6h_2_peak_186	●
PbANKA_03_v3	446617	447501	885	446950	159	69.1476	5.8922	67.0331	6124_OC6h_2_peak_267
PbANKA_03_v3	482704	483337	634	483109	145	64.0878	5.96599	62.0406	6124_OC6h_2_peak_280	●
PbANKA_03_v3	242175	242978	804	242741	176	77.2282	5.99011	74.9942	6124_OC6h_2_peak_224	●
PbANKA_03_v3	449540	450359	820	449989	149	67.3591	6.13634	65.2692	6124_OC6h_2_peak_269	●
PbANKA_03_v3	322306	323297	992	322917	178	79.7043	6.13719	77.4299	6124_OC6h_2_peak_236	●
PbANKA_03_v3	306382	307005	624	306653	164	74.2798	6.18922	72.0913	6124_OC6h_2_peak_230
PbANKA_03_v3	307151	308074	924	307534	188	84.631	6.19516	82.275	6124_OC6h_2_peak_231	●
PbANKA_03_v3	544203	544593	391	544311	141	64.7844	6.23021	62.7285	6124_OC6h_2_peak_300	●
PbANKA_03_v3	68306	70576	2271	70017	179	83.3342	6.43052	81.0005	6124_OC6h_2_peak_185	●
PbANKA_03_v3	383922	384893	972	384446	166	77.9716	6.46953	75.7271	6124_OC6h_2_peak_256	●
PbANKA_03_v3	453763	454342	580	454022	188	87.8706	6.48005	85.4604	6124_OC6h_2_peak_271	●
PbANKA_03_v3	226160	226814	655	226512	193	90.3472	6.50198	87.8951	6124_OC6h_2_peak_218	●
PbANKA_03_v3	508776	509968	1193	509646	156	73.9495	6.51493	71.7652	6124_OC6h_2_peak_291	●
PbANKA_03_v3	495277	496188	912	495792	152	73.3773	6.64973	71.202	6124_OC6h_2_peak_287	●
PbANKA_03_v3	367213	368439	1227	367735	211	100.286	6.65642	97.6459	6124_OC6h_2_peak_251	●
PbANKA_03_v3	341980	343388	1409	342331	167	80.7529	6.70655	78.4612	6124_OC6h_2_peak_243	●
PbANKA_03_v3	354735	356043	1309	355634	182	87.9641	6.7392	85.5513	6124_OC6h_2_peak_247	●
PbANKA_03_v3	116816	118498	1683	117785	197	95.4163	6.78862	92.8722	6124_OC6h_2_peak_202	●
PbANKA_03_v3	82918	84290	1373	83211	193	93.7811	6.80802	91.2675	6124_OC6h_2_peak_188	●
PbANKA_03_v3	45661	46906	1246	46107	163	80.2004	6.84225	77.9193	6124_OC6h_2_peak_178
PbANKA_03_v3	230604	231276	673	230875	158	78.1614	6.87396	75.9117	6124_OC6h_2_peak_220	●
PbANKA_03_v3	255501	256204	704	255792	180	90.2682	7.05496	87.8169	6124_OC6h_2_peak_226	●
PbANKA_03_v3	199117	199802	686	199458	179	89.8779	7.06362	87.432	6124_OC6h_2_peak_215	●
PbANKA_03_v3	319113	319900	788	319532	170	85.6016	7.06544	83.2282	6124_OC6h_2_peak_234	●
PbANKA_03_v3	223954	224791	838	224389	170	85.8898	7.09588	83.5118	6124_OC6h_2_peak_217	●
PbANKA_03_v3	310276	311566	1291	310733	192	96.545	7.10746	93.9793	6124_OC6h_2_peak_232	●
PbANKA_03_v3	390753	391998	1246	391589	173	87.7093	7.13583	85.3019	6124_OC6h_2_peak_258
PbANKA_03_v3	476339	477228	890	476671	190	96.6757	7.21192	94.108	6124_OC6h_2_peak_278	●
PbANKA_03_v3	340579	341823	1245	341261	175	90.2765	7.30336	87.8251	6124_OC6h_2_peak_242	●
PbANKA_03_v3	417042	417793	752	417422	190	98.5983	7.39929	95.9927	6124_OC6h_2_peak_261	●
PbANKA_03_v3	535814	536520	707	536169	191	99.4421	7.43358	96.8196	6124_OC6h_2_peak_298	●
PbANKA_03_v3	487150	487972	823	487638	177	93.3231	7.52136	90.8175	6124_OC6h_2_peak_282	●
PbANKA_03_v3	352591	353383	793	352969	217	113.464	7.53201	110.514	6124_OC6h_2_peak_245	●
PbANKA_03_v3	139626	141348	1723	140948	209	109.622	7.54712	106.769	6124_OC6h_2_peak_208	●
PbANKA_03_v3	55772	57219	1448	56088	165	88.3764	7.64292	85.9566	6124_OC6h_2_peak_181	●
PbANKA_03_v3	64086	64993	908	64627	193	103.291	7.71597	100.585	6124_OC6h_2_peak_182	●
PbANKA_03_v3	358835	359657	823	359324	207	110.708	7.74188	107.83	6124_OC6h_2_peak_250	●
PbANKA_03_v3	502463	503198	736	502839	197	105.879	7.76998	103.115	6124_OC6h_2_peak_289	●
PbANKA_03_v3	238763	239783	1021	239099	189	104.087	8.01084	101.364	6124_OC6h_2_peak_223	●
PbANKA_03_v3	105304	106397	1094	106044	186	102.589	8.0189	99.9012	6124_OC6h_2_peak_197	●
PbANKA_03_v3	436433	437204	772	436805	204	112.296	8.04468	109.379	6124_OC6h_2_peak_265	●
PbANKA_03_v3	463159	464387	1229	463560	193	107.068	8.10265	104.278	6124_OC6h_2_peak_274	●
PbANKA_03_v3	505564	506223	660	505955	197	109.493	8.13451	106.644	6124_OC6h_2_peak_290	●
PbANKA_03_v3	93580	95293	1714	95030	199	110.927	8.17259	108.043	6124_OC6h_2_peak_193	●
PbANKA_03_v3	122804	123557	754	123145	199	110.927	8.17259	108.043	6124_OC6h_2_peak_205	●
PbANKA_03_v3	400974	401805	832	401289	224	126.414	8.37463	123.056	6124_OC6h_2_peak_260	●
PbANKA_03_v3	370113	371903	1791	371252	217	126.29	8.73271	122.937	6124_OC6h_2_peak_252	●
PbANKA_03_v3	107179	108271	1093	107577	227	132.906	8.83265	129.267	6124_OC6h_2_peak_199	●
PbANKA_03_v3	519503	520936	1434	520406	195	115.074	8.84796	112.077	6124_OC6h_2_peak_295	●
PbANKA_03_v3	332661	333569	909	333084	200	119.624	9.03837	116.499	6124_OC6h_2_peak_239	●
PbANKA_03_v3	473235	474186	952	473767	236	141.662	9.18131	137.588	6124_OC6h_2_peak_277	●
PbANKA_03_v3	530162	530869	708	530501	217	130.742	9.18469	127.196	6124_OC6h_2_peak_297	●
PbANKA_03_v3	425370	426250	881	425900	249	151.964	9.43969	147.078	6124_OC6h_2_peak_264	●
PbANKA_03_v3	516565	517702	1138	517138	213	133.746	9.75963	130.072	6124_OC6h_2_peak_294	●
PbANKA_04_v3	286569	287116	548	286885	103	31.688	4.03599	30.035	6124_OC6h_2_peak_373	●
PbANKA_04_v3	47	306	260	209	37	13.6986	4.20003	12.2955	6124_OC6h_2_peak_303	●
PbANKA_04_v3	312969	313449	481	313272	103	33.3815	4.22908	31.7083	6124_OC6h_2_peak_379	●
PbANKA_04_v3	245279	246003	725	245589	122	39.8873	4.31642	38.1357	6124_OC6h_2_peak_365	●
PbANKA_04_v3	78507	80214	1708	79937	111	36.7597	4.33885	35.0459	6124_OC6h_2_peak_316
PbANKA_04_v3	482280	483066	787	482622	107	36.2209	4.4166	34.5139	6124_OC6h_2_peak_404
PbANKA_04_v3	538872	539481	610	539092	105	36.7182	4.54885	35.0053	6124_OC6h_2_peak_426	●
PbANKA_04_v3	534794	535315	522	535067	120	41.7159	4.56881	39.9437	6124_OC6h_2_peak_424	●
PbANKA_04_v3	460762	461298	537	461077	137	47.7897	4.62512	45.9454	6124_OC6h_2_peak_398	●
PbANKA_04_v3	116521	117639	1119	117378	113	41.4046	4.78963	39.6359	6124_OC6h_2_peak_330	●
PbANKA_04_v3	294663	295718	1056	295397	143	51.9389	4.82621	50.0438	6124_OC6h_2_peak_376	●
PbANKA_04_v3	66566	67030	465	66749	130	49.7209	5.05494	47.8528	6124_OC6h_2_peak_313	●
PbANKA_04_v3	125199	125666	468	125437	135	52.2199	5.12805	50.3212	6124_OC6h_2_peak_333	●
PbANKA_04_v3	88181	88773	593	88444	111	43.9881	5.18351	42.1893	6124_OC6h_2_peak_321	●
PbANKA_04_v3	516993	517413	421	517214	123	48.4501	5.19215	46.5979	6124_OC6h_2_peak_418	●
PbANKA_04_v3	130894	131587	694	131291	117	47.1572	5.29993	45.3203	6124_OC6h_2_peak_334
PbANKA_04_v3	101531	102927	1397	102281	133	53.4058	5.32958	51.4927	6124_OC6h_2_peak_327	●
PbANKA_04_v3	198876	199722	847	199385	144	59.26	5.50331	57.2733	6124_OC6h_2_peak_356	●
PbANKA_04_v3	179907	180731	825	180446	139	57.775	5.55046	55.8066	6124_OC6h_2_peak_350	●
PbANKA_04_v3	162547	163145	599	162807	134	56.0242	5.572	54.0776	6124_OC6h_2_peak_341	●
PbANKA_04_v3	113867	114691	825	114174	150	63.5775	5.70157	61.5364	6124_OC6h_2_peak_329	●
PbANKA_04_v3	359301	360036	736	359741	142	61.3545	5.80478	59.3419	6124_OC6h_2_peak_386	●
PbANKA_04_v3	502269	503649	1381	502834	152	65.6197	5.82607	63.5532	6124_OC6h_2_peak_412	●
PbANKA_04_v3	282844	283690	847	283201	159	69.1476	5.8922	67.0331	6124_OC6h_2_peak_370	●
PbANKA_04_v3	52104	52734	631	52381	150	65.9694	5.94578	63.8978	6124_OC6h_2_peak_310	●
PbANKA_04_v3	343086	344293	1208	343445	177	77.371	5.96573	75.1341	6124_OC6h_2_peak_383	●
PbANKA_04_v3	193146	193895	750	193628	157	69.0695	5.96588	66.9558	6124_OC6h_2_peak_353	●
PbANKA_04_v3	176774	177899	1126	177051	163	72.3229	6.0395	70.163	6124_OC6h_2_peak_347	●
PbANKA_04_v3	171257	172562	1306	172005	159	74.0692	6.38719	71.883	6124_OC6h_2_peak_344	●
PbANKA_04_v3	178233	179402	1170	178792	190	87.8693	6.40143	85.4593	6124_OC6h_2_peak_348	●
PbANKA_04_v3	98549	99450	902	98979	199	91.9934	6.41471	89.5129	6124_OC6h_2_peak_325	●
PbANKA_04_v3	204652	205473	822	204962	187	90.4481	6.75647	87.993	6124_OC6h_2_peak_358	●
PbANKA_04_v3	358224	358800	577	358507	169	82.5412	6.79578	80.2208	6124_OC6h_2_peak_385	●
PbANKA_04_v3	86621	87555	935	87076	166	81.4235	6.82411	79.1207	6124_OC6h_2_peak_320
PbANKA_04_v3	483968	484770	803	484351	192	94.7124	6.93616	92.1819	6124_OC6h_2_peak_405	●
PbANKA_04_v3	569228	571542	2315	570416	152	76.7122	7.03038	74.4868	6124_OC6h_2_peak_433	●
PbANKA_04_v3	361843	362513	671	362176	196	98.1642	7.07992	95.5667	6124_OC6h_2_peak_387	●
PbANKA_04_v3	510908	511620	713	511236	201	100.652	7.08876	98.0036	6124_OC6h_2_peak_416	●
PbANKA_04_v3	389703	390211	509	389947	177	89.8459	7.15766	87.4003	6124_OC6h_2_peak_394	●
PbANKA_04_v3	520413	521272	860	520881	192	98.4327	7.28744	95.8302	6124_OC6h_2_peak_421	●
PbANKA_04_v3	381976	383069	1094	382852	184	95.2419	7.35978	92.7017	6124_OC6h_2_peak_393	●
PbANKA_04_v3	479514	480355	842	479862	202	105.35	7.47572	102.599	6124_OC6h_2_peak_401	●
PbANKA_04_v3	405616	406196	581	405871	160	84.9367	7.53578	82.5746	6124_OC6h_2_peak_397	●
PbANKA_04_v3	493771	494634	864	494154	188	99.1136	7.55009	96.497	6124_OC6h_2_peak_408	●
PbANKA_04_v3	507960	510145	2186	509722	179	95.3828	7.63377	92.8401	6124_OC6h_2_peak_415
PbANKA_04_v3	500167	500870	704	500544	217	114.799	7.65024	111.81	6124_OC6h_2_peak_410	●
PbANKA_04_v3	567259	568173	915	567794	168	90.1701	7.67406	87.72	6124_OC6h_2_peak_432	●
PbANKA_04_v3	378943	379664	722	379422	187	100.199	7.71271	97.5602	6124_OC6h_2_peak_392	●
PbANKA_04_v3	85700	86527	828	86008	174	94.2787	7.79158	91.7565	6124_OC6h_2_peak_319	●
PbANKA_04_v3	503977	504658	682	504276	181	98.6175	7.87166	96.0114	6124_OC6h_2_peak_413	●
PbANKA_04_v3	83714	84458	745	84059	187	102.959	8.00241	100.261	6124_OC6h_2_peak_317	●
PbANKA_04_v3	233733	234518	786	234191	211	115.559	8.00485	112.548	6124_OC6h_2_peak_362	●
PbANKA_04_v3	108774	111325	2552	109898	200	109.847	8.01008	106.989	6124_OC6h_2_peak_328	●
PbANKA_04_v3	251320	252109	790	251773	233	127.295	8.02292	123.9	6124_OC6h_2_peak_366	●
PbANKA_04_v3	565181	565947	767	565522	188	107.462	8.43316	104.662	6124_OC6h_2_peak_431	●
PbANKA_04_v3	536446	538066	1621	536945	206	117.502	8.45863	114.437	6124_OC6h_2_peak_425	●
PbANKA_04_v3	271557	272633	1077	271968	208	118.901	8.48987	115.798	6124_OC6h_2_peak_367	●
PbANKA_04_v3	218378	219331	954	218729	232	133.4	8.6169	129.734	6124_OC6h_2_peak_360	●
PbANKA_04_v3	170208	171088	881	170614	213	123.366	8.66254	120.119	6124_OC6h_2_peak_343	●
PbANKA_04_v3	366004	367015	1012	366472	206	120.418	8.75955	117.27	6124_OC6h_2_peak_390	●
PbANKA_04_v3	148227	149751	1525	149178	238	138.744	8.80147	134.839	6124_OC6h_2_peak_340	●
PbANKA_04_v3	327641	328696	1056	328229	222	130.308	8.85323	126.784	6124_OC6h_2_peak_381	●
PbANKA_04_v3	141725	143666	1942	143210	209	123.408	8.89627	120.16	6124_OC6h_2_peak_337	●
PbANKA_04_v3	139149	140230	1082	139503	239	145.21	9.35465	140.896	6124_OC6h_2_peak_336	●
PbANKA_04_v3	194633	195415	783	194995	239	146.534	9.48255	142.146	6124_OC6h_2_peak_355	●
PbANKA_05_v3	498716	498990	275	498882	84	26.115	4.00446	24.5322	6124_OC6h_2_peak_535
PbANKA_05_v3	386229	386873	645	386527	103	31.6252	4.02893	29.9734	6124_OC6h_2_peak_500
PbANKA_05_v3	533420	533896	477	533612	91	28.3076	4.03494	26.697	6124_OC6h_2_peak_549
PbANKA_05_v3	480116	481568	1453	480743	111	35.7505	4.22898	34.0488	6124_OC6h_2_peak_528	●
PbANKA_05_v3	345318	346257	940	345956	114	36.738	4.23941	35.0248	6124_OC6h_2_peak_488	●
PbANKA_05_v3	220770	221178	409	221001	106	34.6319	4.26996	32.9437	6124_OC6h_2_peak_475
PbANKA_05_v3	164933	165832	900	165486	133	43.0169	4.29786	41.23	6124_OC6h_2_peak_456
PbANKA_05_v3	581023	581498	476	581194	95	31.9493	4.34728	30.2934	6124_OC6h_2_peak_565
PbANKA_05_v3	378836	379414	579	379089	109	37.024	4.43717	35.3073	6124_OC6h_2_peak_495
PbANKA_05_v3	447855	448697	843	448222	92	32.0639	4.48369	30.4063	6124_OC6h_2_peak_515	●
PbANKA_05_v3	881747	882640	894	882400	109	37.7148	4.51596	35.9897	6124_OC6h_2_peak_598	●
PbANKA_05_v3	560107	560668	562	560409	119	42.8444	4.72512	41.0591	6124_OC6h_2_peak_558	●
PbANKA_05_v3	87326	87947	622	87653	123	44.4421	4.7531	42.6381	6124_OC6h_2_peak_440
PbANKA_05_v3	483575	484368	794	483965	142	51.5891	4.82534	49.6981	6124_OC6h_2_peak_530	●
PbANKA_05_v3	249890	250753	864	250157	128	47.3492	4.88002	45.51	6124_OC6h_2_peak_478
PbANKA_05_v3	574693	575334	642	575107	122	45.7137	4.92717	43.894	6124_OC6h_2_peak_563
PbANKA_05_v3	99238	99572	335	99406	124	47.1466	5.00729	45.3098	6124_OC6h_2_peak_441	●
PbANKA_05_v3	490509	491355	847	490819	116	44.5805	5.03773	42.7746	6124_OC6h_2_peak_532	●
PbANKA_05_v3	348946	349471	526	349214	141	54.1374	5.10329	52.2151	6124_OC6h_2_peak_489	●
PbANKA_05_v3	562318	563469	1152	562565	148	57.9834	5.22884	56.012	6124_OC6h_2_peak_559	●
PbANKA_05_v3	656499	657244	746	656805	132	55.3062	5.5791	53.3686	6124_OC6h_2_peak_569	●
PbANKA_05_v3	104188	105099	912	104512	147	61.2663	5.58829	59.2546	6124_OC6h_2_peak_442	●
PbANKA_05_v3	823421	824342	922	823670	124	52.2897	5.5926	50.3903	6124_OC6h_2_peak_583	●
PbANKA_05_v3	172797	173396	600	173062	141	59.3093	5.62975	57.3217	6124_OC6h_2_peak_458	●
PbANKA_05_v3	181770	182594	825	182205	134	56.6632	5.64252	54.7088	6124_OC6h_2_peak_462	●
PbANKA_05_v3	221860	222922	1063	222480	177	74.4352	5.70909	72.2448	6124_OC6h_2_peak_476	●
PbANKA_05_v3	191032	192978	1947	191337	165	71.823	5.9121	69.6714	6124_OC6h_2_peak_463
PbANKA_05_v3	387563	388317	755	388006	140	62.3732	6.00623	60.3479	6124_OC6h_2_peak_501	●
PbANKA_05_v3	214871	215790	920	215489	148	65.7536	6.01034	63.685	6124_OC6h_2_peak_473	●
PbANKA_05_v3	802512	803680	1169	803349	146	66.563	6.18883	64.4835	6124_OC6h_2_peak_581	●
PbANKA_05_v3	256897	257729	833	257244	159	73.2258	6.30016	71.0524	6124_OC6h_2_peak_480	●
PbANKA_05_v3	140460	142107	1648	141543	151	70.1083	6.33931	67.9811	6124_OC6h_2_peak_449	●
PbANKA_05_v3	455062	455969	908	455553	175	82.0974	6.48142	79.7862	6124_OC6h_2_peak_519	●
PbANKA_05_v3	463806	465158	1353	464503	144	68.4968	6.50504	66.3915	6124_OC6h_2_peak_523	●
PbANKA_05_v3	523634	524927	1294	524444	186	88.2867	6.59902	85.8686	6124_OC6h_2_peak_544	●
PbANKA_05_v3	203622	204878	1257	203996	185	90.1305	6.81333	87.6809	6124_OC6h_2_peak_467	●
PbANKA_05_v3	441141	442060	920	441523	202	98.204	6.83002	95.6061	6124_OC6h_2_peak_513	●
PbANKA_05_v3	841483	842803	1321	841940	149	74.5877	6.94777	72.396	6124_OC6h_2_peak_590
PbANKA_05_v3	363207	363942	736	363489	190	93.9456	6.95242	91.4294	6124_OC6h_2_peak_492	●
PbANKA_05_v3	143098	144486	1389	144102	193	95.572	6.9721	93.025	6124_OC6h_2_peak_451	●
PbANKA_05_v3	830109	830918	810	830527	200	99.7852	7.05367	97.1547	6124_OC6h_2_peak_586	●
PbANKA_05_v3	413343	414724	1382	414085	205	102.272	7.06291	99.5907	6124_OC6h_2_peak_504	●
PbANKA_05_v3	415157	417801	2645	416600	155	79.8002	7.22278	77.5237	6124_OC6h_2_peak_505	●
PbANKA_05_v3	833932	834764	833	834325	166	85.8098	7.29661	83.4328	6124_OC6h_2_peak_588	●
PbANKA_05_v3	370490	371774	1285	371357	179	92.3168	7.31185	89.8296	6124_OC6h_2_peak_493
PbANKA_05_v3	472135	474069	1935	473187	180	93.604	7.39405	91.0944	6124_OC6h_2_peak_526	●
PbANKA_05_v3	460316	462035	1720	461648	168	88.8618	7.52623	86.4337	6124_OC6h_2_peak_522	●
PbANKA_05_v3	548181	549494	1314	549199	209	109.622	7.54712	106.769	6124_OC6h_2_peak_554	●
PbANKA_05_v3	393887	394890	1004	394309	205	108.034	7.5862	105.22	6124_OC6h_2_peak_502	●
PbANKA_05_v3	380645	381330	686	380971	196	103.966	7.63172	101.245	6124_OC6h_2_peak_497	●
PbANKA_05_v3	509974	511861	1888	510246	192	102.385	7.67619	99.7018	6124_OC6h_2_peak_539	●
PbANKA_05_v3	876308	877089	782	876539	176	95.0191	7.75993	92.483	6124_OC6h_2_peak_596	●
PbANKA_05_v3	412279	413192	914	412913	191	102.822	7.772	100.128	6124_OC6h_2_peak_503
PbANKA_05_v3	201085	202000	916	201572	186	101.064	7.85668	98.4085	6124_OC6h_2_peak_466	●
PbANKA_05_v3	234153	234651	499	234414	215	117.114	7.95446	114.061	6124_OC6h_2_peak_477	●
PbANKA_05_v3	176042	177259	1218	176562	186	102.951	8.05776	100.253	6124_OC6h_2_peak_459	●
PbANKA_05_v3	208277	210706	2430	209745	232	128.524	8.17664	125.075	6124_OC6h_2_peak_468	●
PbANKA_05_v3	504440	507546	3107	507029	193	108.37	8.2396	105.548	6124_OC6h_2_peak_538	●
PbANKA_05_v3	850406	851411	1006	850698	204	115.613	8.37691	112.6	6124_OC6h_2_peak_594	●
PbANKA_05_v3	355095	355782	688	355464	191	108.686	8.38892	105.858	6124_OC6h_2_peak_490	●
PbANKA_05_v3	432902	434250	1349	433830	210	119.014	8.39211	115.906	6124_OC6h_2_peak_511	●
PbANKA_05_v3	465314	466752	1439	466455	199	113.155	8.40286	110.213	6124_OC6h_2_peak_524	●
PbANKA_05_v3	114485	115396	912	114900	211	120.33	8.46888	117.185	6124_OC6h_2_peak_445	●
PbANKA_05_v3	149076	149725	650	149397	212	120.903	8.47165	117.739	6124_OC6h_2_peak_453	●
PbANKA_05_v3	865326	866051	726	865733	206	121.841	8.90959	118.648	6124_OC6h_2_peak_595	●
PbANKA_05_v3	567304	568004	701	567635	234	138.071	8.94853	134.201	6124_OC6h_2_peak_561	●
PbANKA_05_v3	443848	444609	762	444222	205	121.967	8.98363	118.771	6124_OC6h_2_peak_514	●
PbANKA_05_v3	426037	426795	759	426328	215	128.08	9.02803	124.648	6124_OC6h_2_peak_509	●
PbANKA_05_v3	542292	543490	1199	543103	199	119.187	9.05328	116.076	6124_OC6h_2_peak_551	●
PbANKA_05_v3	520022	521181	1160	520716	211	126.302	9.08084	122.948	6124_OC6h_2_peak_541	●
PbANKA_05_v3	155346	156119	774	155745	208	125.382	9.16633	122.063	6124_OC6h_2_peak_454	●
PbANKA_05_v3	213799	214668	870	214113	228	137.746	9.25029	133.897	6124_OC6h_2_peak_472	●
PbANKA_05_v3	500430	501592	1163	500864	205	124.57	9.26682	121.28	6124_OC6h_2_peak_536	●
PbANKA_05_v3	836573	837699	1127	836961	190	116.096	9.29371	113.071	6124_OC6h_2_peak_589	●
PbANKA_05_v3	450882	452237	1356	451328	216	131.646	9.34001	128.061	6124_OC6h_2_peak_518
PbANKA_05_v3	383131	384273	1143	383524	213	131.021	9.46101	127.461	6124_OC6h_2_peak_498	●
PbANKA_05_v3	359028	360370	1343	359992	232	144.326	9.6756	140.087	6124_OC6h_2_peak_491	●
PbANKA_05_v3	429914	430871	958	430275	220	139.377	9.91457	135.431	6124_OC6h_2_peak_510	●
PbANKA_05_v3	827898	828844	947	828312	221	140.077	9.92477	136.095	6124_OC6h_2_peak_584	●
PbANKA_05_v3	126494	127395	902	126899	222	143.253	10.2063	139.075	6124_OC6h_2_peak_446	●
PbANKA_06_v3	225167	225770	604	225625	119	37.943	4.21114	36.2154	6124_OC6h_2_peak_635	●
PbANKA_06_v3	812681	813254	574	812936	110	35.3062	4.21288	33.61	6124_OC6h_2_peak_734	●
PbANKA_06_v3	864365	865160	796	864770	106	34.5061	4.25571	32.8193	6124_OC6h_2_peak_753
PbANKA_06_v3	391886	392406	521	392145	109	36.8334	4.41559	35.1192	6124_OC6h_2_peak_649	●
PbANKA_06_v3	856312	857349	1038	857026	114	38.7494	4.45507	37.0117	6124_OC6h_2_peak_750	●
PbANKA_06_v3	786917	787841	925	787433	109	37.2571	4.46365	35.5381	6124_OC6h_2_peak_722
PbANKA_06_v3	574979	576002	1024	575751	133	46.1665	4.59432	44.3415	6124_OC6h_2_peak_688	●
PbANKA_06_v3	581770	582164	395	581943	105	37.4342	4.63488	35.7125	6124_OC6h_2_peak_690	●
PbANKA_06_v3	236538	237186	649	236793	111	40.0086	4.7056	38.2557	6124_OC6h_2_peak_637	●
PbANKA_06_v3	820365	821012	648	820652	134	49.1313	4.85172	47.2709	6124_OC6h_2_peak_736	●
PbANKA_06_v3	193848	194417	570	194146	117	43.3977	4.86166	41.606	6124_OC6h_2_peak_627	●
PbANKA_06_v3	203258	203835	578	203407	105	40.679	5.03898	38.9187	6124_OC6h_2_peak_628	●
PbANKA_06_v3	582599	583220	622	582932	116	45.3276	5.12556	43.513	6124_OC6h_2_peak_691	●
PbANKA_06_v3	523339	524247	909	523595	155	60.5566	5.22839	58.5536	6124_OC6h_2_peak_677	●
PbANKA_06_v3	366204	367126	923	366465	131	51.919	5.25004	50.0242	6124_OC6h_2_peak_642	●
PbANKA_06_v3	825329	826032	704	825637	153	60.3766	5.28004	58.3755	6124_OC6h_2_peak_739	●
PbANKA_06_v3	544441	545187	747	544864	129	51.7472	5.31218	49.8545	6124_OC6h_2_peak_682	●
PbANKA_06_v3	746423	747458	1036	746804	152	60.9505	5.36921	58.9424	6124_OC6h_2_peak_710	●
PbANKA_06_v3	760741	761627	887	761102	139	56.1867	5.38425	54.2381	6124_OC6h_2_peak_712	●
PbANKA_06_v3	876272	877132	861	876696	146	59.1322	5.41346	57.1467	6124_OC6h_2_peak_757	●
PbANKA_06_v3	895971	896712	742	896163	132	53.9994	5.43477	52.0786	6124_OC6h_2_peak_761	●
PbANKA_06_v3	501334	503608	2275	502159	165	66.6757	5.44125	64.5949	6124_OC6h_2_peak_669	●
PbANKA_06_v3	521748	522404	657	522079	139	57.4168	5.51264	55.4527	6124_OC6h_2_peak_676	●
PbANKA_06_v3	136964	137640	677	137467	131	55.2667	5.61871	53.3297	6124_OC6h_2_peak_602	●
PbANKA_06_v3	785704	786622	919	786031	139	58.8686	5.66708	56.8863	6124_OC6h_2_peak_721	●
PbANKA_06_v3	192317	193079	763	192780	150	65.0374	5.8497	62.9777	6124_OC6h_2_peak_626	●
PbANKA_06_v3	826443	828134	1692	827129	152	66.6156	5.92718	64.5353	6124_OC6h_2_peak_740	●
PbANKA_06_v3	224249	224897	649	224585	125	55.4992	5.93119	53.5594	6124_OC6h_2_peak_634	●
PbANKA_06_v3	257357	258223	867	257643	158	69.8651	6.00364	67.7407	6124_OC6h_2_peak_639	●
PbANKA_06_v3	811119	812442	1324	811854	163	71.9919	6.00745	69.8386	6124_OC6h_2_peak_733	●
PbANKA_06_v3	884796	885378	583	885079	135	60.7074	6.05517	58.7029	6124_OC6h_2_peak_760	●
PbANKA_06_v3	547120	550328	3209	548811	180	81.3186	6.20576	79.0183	6124_OC6h_2_peak_684	●
PbANKA_06_v3	707390	708184	795	707680	161	73.1987	6.20969	71.0256	6124_OC6h_2_peak_701	●
PbANKA_06_v3	164554	165278	725	164878	140	64.8429	6.28655	62.7863	6124_OC6h_2_peak_613	●
PbANKA_06_v3	648068	648788	721	648388	152	70.4239	6.32623	68.2931	6124_OC6h_2_peak_699	●
PbANKA_06_v3	852398	853967	1570	852715	158	74.0974	6.43618	71.9109	6124_OC6h_2_peak_747	●
PbANKA_06_v3	807297	807936	640	807616	182	85.1734	6.47764	82.8081	6124_OC6h_2_peak_731	●
PbANKA_06_v3	545481	546383	903	545983	158	75.0949	6.54156	72.8942	6124_OC6h_2_peak_683	●
PbANKA_06_v3	837036	837683	648	837372	178	84.5973	6.59189	82.242	6124_OC6h_2_peak_745	●
PbANKA_06_v3	866732	868251	1520	867891	180	86.2759	6.66555	83.8916	6124_OC6h_2_peak_755	●
PbANKA_06_v3	765959	766665	707	766336	208	99.4849	6.70337	96.8616	6124_OC6h_2_peak_714	●
PbANKA_06_v3	763867	764672	806	764226	210	101.173	6.76752	98.5148	6124_OC6h_2_peak_713	●
PbANKA_06_v3	800632	801841	1210	800889	192	92.8936	6.76942	90.3961	6124_OC6h_2_peak_728	●
PbANKA_06_v3	873822	875299	1478	874950	172	85.2477	6.93009	82.8817	6124_OC6h_2_peak_756
PbANKA_06_v3	584316	585097	782	584656	184	91.4594	6.98537	88.9862	6124_OC6h_2_peak_692	●
PbANKA_06_v3	835257	836743	1487	836305	175	87.3476	7.00005	84.9449	6124_OC6h_2_peak_744	●
PbANKA_06_v3	821098	822301	1204	821970	158	80.521	7.13865	78.2332	6124_OC6h_2_peak_737
PbANKA_06_v3	773079	775558	2480	775123	208	104.878	7.16577	102.137	6124_OC6h_2_peak_715	●
PbANKA_06_v3	243502	244072	571	243782	170	86.617	7.17313	84.2266	6124_OC6h_2_peak_638	●
PbANKA_06_v3	855205	855996	792	855566	189	95.8005	7.17416	93.2492	6124_OC6h_2_peak_749	●
PbANKA_06_v3	467102	468012	911	467689	179	91.3291	7.21049	88.8591	6124_OC6h_2_peak_662	●
PbANKA_06_v3	558630	560431	1802	559882	160	82.7237	7.27934	80.4015	6124_OC6h_2_peak_687	●
PbANKA_06_v3	491765	492968	1204	492551	178	91.8521	7.31447	89.3732	6124_OC6h_2_peak_666	●
PbANKA_06_v3	498466	499227	762	498894	168	87.5833	7.38399	85.1774	6124_OC6h_2_peak_667	●
PbANKA_06_v3	881865	883212	1348	882702	180	93.6247	7.3962	91.1144	6124_OC6h_2_peak_759	●
PbANKA_06_v3	607754	608596	843	608212	182	96.1055	7.55046	93.55	6124_OC6h_2_peak_694	●
PbANKA_06_v3	512231	514806	2576	512951	192	102.385	7.67619	99.7018	6124_OC6h_2_peak_672
PbANKA_06_v3	728661	729387	727	729013	223	118.182	7.68006	115.098	6124_OC6h_2_peak_705	●
PbANKA_06_v3	805377	806690	1314	805744	199	106.103	7.69179	103.335	6124_OC6h_2_peak_730	●
PbANKA_06_v3	482456	484105	1650	483113	185	99.2323	7.71832	96.6136	6124_OC6h_2_peak_664	●
PbANKA_06_v3	386105	386882	778	386575	209	111.641	7.73351	108.741	6124_OC6h_2_peak_645	●
PbANKA_06_v3	741585	742422	838	742018	200	107.54	7.78203	104.739	6124_OC6h_2_peak_706	●
PbANKA_06_v3	792873	794052	1180	793342	202	108.826	7.80717	105.993	6124_OC6h_2_peak_726	●
PbANKA_06_v3	782232	783285	1054	782828	218	117.243	7.8238	114.186	6124_OC6h_2_peak_720	●
PbANKA_06_v3	555708	558480	2773	557559	186	101.064	7.85668	98.4085	6124_OC6h_2_peak_686	●
PbANKA_06_v3	777567	779124	1558	777982	214	118.332	8.11813	115.244	6124_OC6h_2_peak_717	●
PbANKA_06_v3	174971	176153	1183	175731	217	120.157	8.1403	117.016	6124_OC6h_2_peak_620	●
PbANKA_06_v3	744679	745972	1294	745145	211	117.725	8.21282	114.655	6124_OC6h_2_peak_708	●
PbANKA_06_v3	538561	539671	1111	538900	206	117.502	8.45863	114.437	6124_OC6h_2_peak_681	●
PbANKA_06_v3	183806	184531	726	184224	202	116.017	8.53095	112.994	6124_OC6h_2_peak_624	●
PbANKA_06_v3	145245	145884	640	145529	211	122.056	8.64211	118.857	6124_OC6h_2_peak_605	●
PbANKA_06_v3	754422	757181	2760	755886	196	113.95	8.66304	110.988	6124_OC6h_2_peak_711	●
PbANKA_06_v3	697669	698434	766	698092	221	128.002	8.68232	124.578	6124_OC6h_2_peak_700	●
PbANKA_06_v3	789398	791224	1827	789911	226	131.943	8.79392	128.345	6124_OC6h_2_peak_724	●
PbANKA_06_v3	212162	212957	796	212632	204	119.781	8.81039	116.654	6124_OC6h_2_peak_631	●
PbANKA_06_v3	524819	525835	1017	525202	215	126.106	8.8264	122.759	6124_OC6h_2_peak_679	●
PbANKA_06_v3	859826	861963	2138	861263	203	122.825	9.20191	119.596	6124_OC6h_2_peak_751
PbANKA_06_v3	823949	824787	839	824434	242	147.582	9.41375	143.129	6124_OC6h_2_peak_738	●
PbANKA_06_v3	211062	211780	719	211412	214	132.019	9.50522	128.411	6124_OC6h_2_peak_630	●
PbANKA_06_v3	389922	390967	1046	390474	227	139.691	9.50553	135.734	6124_OC6h_2_peak_648	●
PbANKA_06_v3	428380	429414	1035	428892	209	130.71	9.68805	127.167	6124_OC6h_2_peak_657	●
PbANKA_06_v3	206441	207544	1104	206796	221	139.374	9.84859	135.429	6124_OC6h_2_peak_629	●
PbANKA_06_v3	534236	535036	801	534537	221	139.374	9.84859	135.429	6124_OC6h_2_peak_680	●
PbANKA_06_v3	515244	519163	3920	516982	237	155.808	10.5543	150.263	6124_OC6h_2_peak_673	●
PbANKA_07_v3	681964	682665	702	682235	92	29.1122	4.10058	27.4917	6124_OC6h_2_peak_916	●
PbANKA_07_v3	578870	579711	842	579137	125	38.8638	4.1301	37.125	6124_OC6h_2_peak_889	●
PbANKA_07_v3	184320	184949	630	184642	106	33.6235	4.1566	31.9472	6124_OC6h_2_peak_780	●
PbANKA_07_v3	570403	571062	660	570725	123	39.533	4.25146	37.7859	6124_OC6h_2_peak_885	●
PbANKA_07_v3	488979	489966	988	489516	105	34.3966	4.27731	32.7115	6124_OC6h_2_peak_862	●
PbANKA_07_v3	400159	400898	740	400598	143	47.5312	4.4281	45.6901	6124_OC6h_2_peak_834	●
PbANKA_07_v3	498008	498689	682	498373	95	32.8909	4.46805	31.2237	6124_OC6h_2_peak_864
PbANKA_07_v3	687311	687836	526	687569	108	37.9436	4.57956	36.2158	6124_OC6h_2_peak_919
PbANKA_07_v3	154613	155117	505	154846	107	38.3754	4.6691	36.6424	6124_OC6h_2_peak_775
PbANKA_07_v3	581155	581748	594	581459	120	42.8291	4.68751	41.044	6124_OC6h_2_peak_890	●
PbANKA_07_v3	108223	108985	763	108596	158	56.6237	4.79057	54.6699	6124_OC6h_2_peak_764	●
PbANKA_07_v3	427599	428313	715	427777	142	51.2398	4.79269	49.3531	6124_OC6h_2_peak_842
PbANKA_07_v3	508431	509173	743	508879	107	40.1388	4.88303	38.3844	6124_OC6h_2_peak_868
PbANKA_07_v3	145321	146298	978	146005	117	44.2415	4.95769	42.4395	6124_OC6h_2_peak_774	●
PbANKA_07_v3	193655	194219	565	194018	122	46.0264	4.96156	44.2035	6124_OC6h_2_peak_782	●
PbANKA_07_v3	424714	425610	897	425030	146	56.5172	5.15865	54.5646	6124_OC6h_2_peak_841	●
PbANKA_07_v3	648825	649813	989	649132	138	54.2538	5.22412	52.33	6124_OC6h_2_peak_906	●
PbANKA_07_v3	776031	777062	1032	776690	134	52.8065	5.22674	50.9009	6124_OC6h_2_peak_936	●
PbANKA_07_v3	345397	346200	804	345780	134	52.8363	5.22986	50.9301	6124_OC6h_2_peak_804	●
PbANKA_07_v3	638232	640132	1901	638642	162	64.4314	5.34291	62.3798	6124_OC6h_2_peak_899	●
PbANKA_07_v3	700840	701840	1001	701448	126	50.8983	5.34292	49.0157	6124_OC6h_2_peak_921	●
PbANKA_07_v3	315684	316325	642	315959	135	54.9055	5.40913	52.9729	6124_OC6h_2_peak_795	●
PbANKA_07_v3	760433	760909	477	760662	131	53.8626	5.46183	51.9435	6124_OC6h_2_peak_933	●
PbANKA_07_v3	343171	344977	1807	344580	141	58.079	5.50104	56.1063	6124_OC6h_2_peak_803	●
PbANKA_07_v3	627553	628091	539	627869	140	58.9417	5.6326	56.9588	6124_OC6h_2_peak_895	●
PbANKA_07_v3	723139	723973	835	723591	128	54.9814	5.72283	53.0481	6124_OC6h_2_peak_929	●
PbANKA_07_v3	396963	397782	820	397452	155	66.0156	5.74489	63.9433	6124_OC6h_2_peak_832	●
PbANKA_07_v3	458985	459611	627	459276	163	70.6316	5.87708	68.497	6124_OC6h_2_peak_853	●
PbANKA_07_v3	559268	559979	712	559595	207	89.0754	5.90874	86.644	6124_OC6h_2_peak_883	●
PbANKA_07_v3	656127	656758	632	656411	151	66.5681	5.96484	64.4886	6124_OC6h_2_peak_910	●
PbANKA_07_v3	727871	728488	618	728198	142	63.2251	6.00805	61.1886	6124_OC6h_2_peak_930	●
PbANKA_07_v3	323564	324931	1368	323893	128	58.1964	6.10827	56.2226	6124_OC6h_2_peak_797
PbANKA_07_v3	471781	473225	1445	472650	165	73.9264	6.11315	71.7422	6124_OC6h_2_peak_855	●
PbANKA_07_v3	509253	510798	1546	509618	134	61.0477	6.14465	59.0386	6124_OC6h_2_peak_869	●
PbANKA_07_v3	408190	409824	1635	408594	223	100.303	6.24429	97.6628	6124_OC6h_2_peak_837	●
PbANKA_07_v3	376838	378172	1335	377516	207	93.683	6.2669	91.1713	6124_OC6h_2_peak_825	●
PbANKA_07_v3	678660	681324	2665	679340	187	85.4116	6.30088	83.0426	6124_OC6h_2_peak_915	●
PbANKA_07_v3	475903	477756	1854	477009	174	82.9539	6.60778	80.6271	6124_OC6h_2_peak_856	●
PbANKA_07_v3	196833	197473	641	197137	183	87.0781	6.61271	84.6808	6124_OC6h_2_peak_783	●
PbANKA_07_v3	541873	543340	1468	542915	148	71.4205	6.63397	69.274	6124_OC6h_2_peak_877	●
PbANKA_07_v3	410468	412180	1713	410853	206	97.8054	6.63922	95.2157	6124_OC6h_2_peak_838	●
PbANKA_07_v3	359157	359884	728	359416	172	82.3758	6.64014	80.0576	6124_OC6h_2_peak_813	●
PbANKA_07_v3	360099	361095	997	360656	171	82.1574	6.66372	79.8438	6124_OC6h_2_peak_814	●
PbANKA_07_v3	709864	710746	883	710329	203	97.0032	6.68683	94.4294	6124_OC6h_2_peak_923	●
PbANKA_07_v3	528387	529181	795	528865	172	82.9964	6.70197	80.6683	6124_OC6h_2_peak_873	●
PbANKA_07_v3	532907	533550	644	533254	169	82.2062	6.76141	79.891	6124_OC6h_2_peak_875	●
PbANKA_07_v3	374584	376594	2011	375515	164	80.6171	6.83708	78.3277	6124_OC6h_2_peak_824	●
PbANKA_07_v3	363915	364845	931	364436	178	89.9515	7.11937	87.5043	6124_OC6h_2_peak_817	●
PbANKA_07_v3	350088	351253	1166	350767	172	87.151	7.12769	84.752	6124_OC6h_2_peak_809	●
PbANKA_07_v3	163459	164622	1164	163870	212	106.495	7.13877	103.717	6124_OC6h_2_peak_777	●
PbANKA_07_v3	669980	670969	990	670480	203	102.391	7.15894	99.7064	6124_OC6h_2_peak_912	●
PbANKA_07_v3	366156	366894	739	366506	178	90.5748	7.18288	88.1177	6124_OC6h_2_peak_818	●
PbANKA_07_v3	504318	505339	1022	504736	195	99.1635	7.21794	96.5458	6124_OC6h_2_peak_867	●
PbANKA_07_v3	492052	492704	653	492335	231	117.451	7.28438	114.389	6124_OC6h_2_peak_863	●
PbANKA_07_v3	751303	751916	614	751596	207	105.895	7.29932	103.131	6124_OC6h_2_peak_932	●
PbANKA_07_v3	429591	430556	966	430136	185	95.3772	7.32394	92.8346	6124_OC6h_2_peak_843	●
PbANKA_07_v3	643983	645256	1274	644336	189	97.3426	7.32426	94.7619	6124_OC6h_2_peak_902
PbANKA_07_v3	283457	284087	631	283737	174	90.2499	7.3525	87.799	6124_OC6h_2_peak_789	●
PbANKA_07_v3	530098	530805	708	530542	176	91.3369	7.36336	88.8665	6124_OC6h_2_peak_874	●
PbANKA_07_v3	645343	646110	768	645756	190	98.5983	7.39929	95.9927	6124_OC6h_2_peak_903	●
PbANKA_07_v3	433296	434800	1505	434058	166	88.2571	7.57135	85.8394	6124_OC6h_2_peak_844	●
PbANKA_07_v3	717980	718844	865	718352	174	92.7025	7.61735	90.2091	6124_OC6h_2_peak_928	●
PbANKA_07_v3	369752	370753	1002	370164	184	98.5902	7.70448	95.9854	6124_OC6h_2_peak_821	●
PbANKA_07_v3	652337	653752	1416	652681	184	98.9086	7.73794	96.2967	6124_OC6h_2_peak_909
PbANKA_07_v3	348351	349524	1174	348730	181	97.9418	7.79871	95.3493	6124_OC6h_2_peak_808	●
PbANKA_07_v3	398308	399594	1287	399280	188	101.695	7.81476	99.0268	6124_OC6h_2_peak_833	●
PbANKA_07_v3	479475	480231	757	479851	186	100.731	7.82159	98.0817	6124_OC6h_2_peak_857	●
PbANKA_07_v3	714132	714664	533	714386	177	97.9024	8.02286	95.3104	6124_OC6h_2_peak_924	●
PbANKA_07_v3	545479	546221	743	545830	180	99.8459	8.06375	97.2143	6124_OC6h_2_peak_878	●
PbANKA_07_v3	484326	485785	1460	484964	220	121.729	8.1386	118.541	6124_OC6h_2_peak_861	●
PbANKA_07_v3	450008	450721	714	450343	199	111.871	8.26958	108.965	6124_OC6h_2_peak_850	●
PbANKA_07_v3	683276	684340	1065	683592	186	105.108	8.2927	102.362	6124_OC6h_2_peak_917	●
PbANKA_07_v3	372393	373813	1421	372948	201	114.041	8.38226	111.075	6124_OC6h_2_peak_822	●
PbANKA_07_v3	418582	419688	1107	419153	188	107.022	8.38461	104.232	6124_OC6h_2_peak_839	●
PbANKA_07_v3	766492	767518	1027	767127	231	132.055	8.54368	128.443	6124_OC6h_2_peak_935	●
PbANKA_07_v3	616327	617048	722	616774	222	127.16	8.54791	123.768	6124_OC6h_2_peak_894	●
PbANKA_07_v3	659865	660506	642	660191	191	110.164	8.55052	107.299	6124_OC6h_2_peak_911	●
PbANKA_07_v3	388000	388869	870	388474	206	119.818	8.69696	116.689	6124_OC6h_2_peak_828	●
PbANKA_07_v3	512088	513043	956	512604	216	127.072	8.86726	123.686	6124_OC6h_2_peak_870	●
PbANKA_07_v3	113446	114067	622	113765	209	123.814	8.93886	120.554	6124_OC6h_2_peak_766	●
PbANKA_07_v3	352566	353513	948	353067	227	134.28	8.96552	130.583	6124_OC6h_2_peak_811	●
PbANKA_07_v3	688027	688985	959	688569	224	134.872	9.19417	131.151	6124_OC6h_2_peak_920	●
PbANKA_07_v3	295604	296449	846	296087	220	132.982	9.23701	129.336	6124_OC6h_2_peak_791	●
PbANKA_07_v3	551748	552531	784	552108	219	132.973	9.29606	129.329	6124_OC6h_2_peak_882	●
PbANKA_07_v3	671580	673867	2288	671934	221	134.295	9.31248	130.597	6124_OC6h_2_peak_914	●
PbANKA_07_v3	312903	314118	1216	313350	211	128.867	9.3547	125.401	6124_OC6h_2_peak_794	●
PbANKA_07_v3	391138	392085	948	391526	234	144.795	9.60279	140.526	6124_OC6h_2_peak_829	●
PbANKA_07_v3	439715	440805	1091	440081	223	139.035	9.68406	135.111	6124_OC6h_2_peak_847	●
PbANKA_07_v3	447025	447764	740	447350	231	144.142	9.71786	139.907	6124_OC6h_2_peak_849	●
PbANKA_07_v3	341065	342726	1662	341759	243	153.996	9.98178	148.837	6124_OC6h_2_peak_802	●
PbANKA_08_v3	1249741	1250233	493	1249937	101	32.0947	4.14776	30.4369	6124_OC6h_2_peak_1157	●
PbANKA_08_v3	140644	140931	288	140810	101	32.819	4.23263	31.1528	6124_OC6h_2_peak_949	●
PbANKA_08_v3	1138135	1139092	958	1138785	120	38.5876	4.24624	36.852	6124_OC6h_2_peak_1140
PbANKA_08_v3	361587	362054	468	361797	103	34.124	4.31562	32.4425	6124_OC6h_2_peak_957	●
PbANKA_08_v3	1029739	1030197	459	1029987	104	34.6627	4.34309	32.9741	6124_OC6h_2_peak_1107
PbANKA_08_v3	468532	469337	806	468940	101	33.8697	4.35778	32.1903	6124_OC6h_2_peak_990
PbANKA_08_v3	28966	29480	515	29216	98	33.3622	4.40886	31.6892	6124_OC6h_2_peak_940
PbANKA_08_v3	640454	641338	885	641021	120	40.6392	4.45597	38.8792	6124_OC6h_2_peak_1006	●
PbANKA_08_v3	472361	472891	531	472610	99	34.2954	4.48623	32.6112	6124_OC6h_2_peak_991
PbANKA_08_v3	1285773	1286296	524	1286052	103	35.9523	4.53371	34.2486	6124_OC6h_2_peak_1166
PbANKA_08_v3	861684	862501	818	862203	138	47.3743	4.55623	45.5348	6124_OC6h_2_peak_1055	●
PbANKA_08_v3	1019187	1019875	689	1019529	121	42.397	4.60657	40.6169	6124_OC6h_2_peak_1104
PbANKA_08_v3	86	215	130	158	13	7.50179	4.64824	6.23768	6124_OC6h_2_peak_939
PbANKA_08_v3	934433	935045	613	934884	110	39.2241	4.65286	37.4808	6124_OC6h_2_peak_1075	●
PbANKA_08_v3	413058	413704	647	413381	107	38.4946	4.68336	36.7603	6124_OC6h_2_peak_973	●
PbANKA_08_v3	1072106	1072504	399	1072329	108	39.234	4.73205	37.4906	6124_OC6h_2_peak_1117
PbANKA_08_v3	1033037	1033647	611	1033397	128	46.0945	4.75058	44.2707	6124_OC6h_2_peak_1110	●
PbANKA_08_v3	437031	437819	789	437357	116	42.342	4.78097	40.5628	6124_OC6h_2_peak_980
PbANKA_08_v3	414876	415427	552	415076	111	40.689	4.78501	38.9286	6124_OC6h_2_peak_974
PbANKA_08_v3	1255105	1255553	449	1255327	117	42.7449	4.78828	40.9611	6124_OC6h_2_peak_1159
PbANKA_08_v3	959126	959631	506	959360	155	55.6863	4.79711	53.7442	6124_OC6h_2_peak_1080
PbANKA_08_v3	975905	976555	651	976306	127	46.4916	4.8264	44.6629	6124_OC6h_2_peak_1086	●
PbANKA_08_v3	1231206	1231805	600	1231536	123	45.4364	4.85945	43.6203	6124_OC6h_2_peak_1152	●
PbANKA_08_v3	868608	869384	777	868973	121	45.9871	4.99619	44.1646	6124_OC6h_2_peak_1058	●
PbANKA_08_v3	601838	602477	640	602057	121	46.2257	5.02289	44.4001	6124_OC6h_2_peak_998
PbANKA_08_v3	925593	926281	689	925904	134	51.5614	5.09743	49.6709	6124_OC6h_2_peak_1073	●
PbANKA_08_v3	630831	631475	645	631107	140	54.6746	5.1925	52.745	6124_OC6h_2_peak_1004	●
PbANKA_08_v3	761679	762482	804	762142	125	50.7014	5.36332	48.8213	6124_OC6h_2_peak_1037	●
PbANKA_08_v3	407445	408400	956	408046	194	79.0438	5.53944	76.7796	6124_OC6h_2_peak_971	●
PbANKA_08_v3	609832	610397	566	610111	168	68.9435	5.53958	66.8324	6124_OC6h_2_peak_1000	●
PbANKA_08_v3	1017054	1017972	919	1017440	168	71.7795	5.79433	69.6285	6124_OC6h_2_peak_1103	●
PbANKA_08_v3	848662	849592	931	849223	154	66.427	5.82546	64.3497	6124_OC6h_2_peak_1052	●
PbANKA_08_v3	857940	858569	630	858243	138	60.2952	5.86698	58.2955	6124_OC6h_2_peak_1053	●
PbANKA_08_v3	651007	651656	650	651305	139	60.8404	5.882	58.8339	6124_OC6h_2_peak_1011	●
PbANKA_08_v3	753366	754042	677	753614	138	60.4304	5.88202	58.4288	6124_OC6h_2_peak_1034	●
PbANKA_08_v3	1028347	1029206	860	1028939	146	64.1034	5.92347	62.0561	6124_OC6h_2_peak_1106	●
PbANKA_08_v3	1121336	1122617	1282	1122022	165	74.1937	6.13908	72.0063	6124_OC6h_2_peak_1135	●
PbANKA_08_v3	442946	444226	1281	443330	135	61.4903	6.1466	59.4764	6124_OC6h_2_peak_983	●
PbANKA_08_v3	415836	416817	982	416353	155	70.5713	6.20459	68.4382	6124_OC6h_2_peak_975	●
PbANKA_08_v3	137425	137895	471	137618	140	64.3627	6.23127	62.3116	6124_OC6h_2_peak_948	●
PbANKA_08_v3	629522	630021	500	629791	156	71.6069	6.26743	69.4578	6124_OC6h_2_peak_1003	●
PbANKA_08_v3	883807	885374	1568	884393	157	72.2013	6.28414	70.0444	6124_OC6h_2_peak_1062	●
PbANKA_08_v3	394430	395216	787	395013	145	67.2409	6.31193	65.1529	6124_OC6h_2_peak_967	●
PbANKA_08_v3	1316858	1319045	2188	1318191	166	77.9332	6.46567	75.6901	6124_OC6h_2_peak_1174	●
PbANKA_08_v3	624746	625532	787	625161	189	88.7	6.51433	86.2758	6124_OC6h_2_peak_1002	●
PbANKA_08_v3	654171	655419	1249	654652	221	105.247	6.68871	102.498	6124_OC6h_2_peak_1014	●
PbANKA_08_v3	1090048	1091030	983	1090536	150	72.9007	6.69882	70.7338	6124_OC6h_2_peak_1123	●
PbANKA_08_v3	1290354	1292160	1807	1291746	174	84.6914	6.77945	82.3335	6124_OC6h_2_peak_1168	●
PbANKA_08_v3	1271015	1272283	1269	1271348	151	74.2765	6.80323	72.088	6124_OC6h_2_peak_1162	●
PbANKA_08_v3	368166	368874	709	368501	176	85.896	6.80723	83.5179	6124_OC6h_2_peak_958	●
PbANKA_08_v3	148384	149303	920	148879	160	78.6734	6.82798	76.4177	6124_OC6h_2_peak_950	●
PbANKA_08_v3	889950	890837	888	890446	182	89.7391	6.90985	87.2955	6124_OC6h_2_peak_1066	●
PbANKA_08_v3	1009789	1011014	1226	1010101	173	85.6238	6.92051	83.2495	6124_OC6h_2_peak_1096	●
PbANKA_08_v3	1134676	1135601	926	1135119	221	108.771	6.9704	105.939	6124_OC6h_2_peak_1139	●
PbANKA_08_v3	434796	435646	851	435125	164	83.3138	7.12839	80.9801	6124_OC6h_2_peak_979	●
PbANKA_08_v3	431974	433084	1111	432379	173	88.0251	7.1689	85.6114	6124_OC6h_2_peak_977	●
PbANKA_08_v3	1279436	1280177	742	1279826	223	112.34	7.18447	109.421	6124_OC6h_2_peak_1163	●
PbANKA_08_v3	658700	659448	749	659043	176	90.0893	7.23274	87.6399	6124_OC6h_2_peak_1016	●
PbANKA_08_v3	754582	755403	822	754926	207	105.361	7.25153	102.609	6124_OC6h_2_peak_1035	●
PbANKA_08_v3	481382	482048	667	481723	170	87.3538	7.25208	84.951	6124_OC6h_2_peak_992	●
PbANKA_08_v3	381438	382232	795	381755	177	90.9695	7.27361	88.5056	6124_OC6h_2_peak_963	●
PbANKA_08_v3	446248	446881	634	446591	157	81.5428	7.31245	79.2384	6124_OC6h_2_peak_985	●
PbANKA_08_v3	670859	671582	724	671151	171	88.736	7.34841	86.3108	6124_OC6h_2_peak_1021	●
PbANKA_08_v3	1238213	1238927	715	1238595	189	97.667	7.35615	95.0809	6124_OC6h_2_peak_1154	●
PbANKA_08_v3	1075414	1076170	757	1075712	184	95.2419	7.35978	92.7017	6124_OC6h_2_peak_1118
PbANKA_08_v3	1014720	1015699	980	1014965	175	92.3547	7.52487	89.8665	6124_OC6h_2_peak_1101
PbANKA_08_v3	1125948	1126954	1007	1126334	204	107.137	7.54938	104.345	6124_OC6h_2_peak_1136	●
PbANKA_08_v3	840936	841953	1018	841468	215	113.002	7.58006	110.066	6124_OC6h_2_peak_1051	●
PbANKA_08_v3	942184	942890	707	942574	190	100.582	7.59665	97.9353	6124_OC6h_2_peak_1078	●
PbANKA_08_v3	1224791	1225398	608	1225147	191	101.684	7.6567	99.0155	6124_OC6h_2_peak_1149	●
PbANKA_08_v3	1083615	1085495	1881	1084459	179	95.6456	7.66188	93.0972	6124_OC6h_2_peak_1122	●
PbANKA_08_v3	1266706	1267866	1161	1267351	182	97.2012	7.66538	94.6227	6124_OC6h_2_peak_1160	●
PbANKA_08_v3	1288425	1289864	1440	1289182	189	101.718	7.76396	99.0485	6124_OC6h_2_peak_1167	●
PbANKA_08_v3	1284659	1285662	1004	1285210	190	102.629	7.80482	99.9391	6124_OC6h_2_peak_1165
PbANKA_08_v3	1002444	1003155	712	1002777	222	119.326	7.82571	116.21	6124_OC6h_2_peak_1094	●
PbANKA_08_v3	987471	989574	2104	988771	188	102.899	7.94071	100.202	6124_OC6h_2_peak_1092
PbANKA_08_v3	864119	865633	1515	864836	195	107.139	8.00116	104.347	6124_OC6h_2_peak_1056	●
PbANKA_08_v3	918020	918931	912	918517	194	107.018	8.04271	104.229	6124_OC6h_2_peak_1072	●
PbANKA_08_v3	1293207	1295168	1962	1294716	206	113.59	8.06838	110.637	6124_OC6h_2_peak_1169	●
PbANKA_08_v3	1027418	1028165	748	1027754	202	111.669	8.087	108.767	6124_OC6h_2_peak_1105	●
PbANKA_08_v3	782475	783271	797	782914	198	109.996	8.13173	107.135	6124_OC6h_2_peak_1040	●
PbANKA_08_v3	837727	838610	884	838083	186	104.163	8.18903	101.438	6124_OC6h_2_peak_1049	●
PbANKA_08_v3	804708	805721	1014	805141	199	111.585	8.24011	108.686	6124_OC6h_2_peak_1043	●
PbANKA_08_v3	815228	816021	794	815652	225	126.394	8.32273	123.037	6124_OC6h_2_peak_1045	●
PbANKA_08_v3	1319518	1320719	1202	1319994	214	121.059	8.3802	117.892	6124_OC6h_2_peak_1175	●
PbANKA_08_v3	775804	776536	733	776222	222	125.815	8.4202	122.481	6124_OC6h_2_peak_1039	●
PbANKA_08_v3	1119712	1120518	807	1120190	211	119.861	8.42231	116.73	6124_OC6h_2_peak_1134	●
PbANKA_08_v3	969015	969860	846	969424	204	116.584	8.47632	113.545	6124_OC6h_2_peak_1084	●
PbANKA_08_v3	1098527	1099322	796	1098941	202	115.691	8.49697	112.677	6124_OC6h_2_peak_1128	●
PbANKA_08_v3	646911	648216	1306	647730	188	108.56	8.55535	105.733	6124_OC6h_2_peak_1009	●
PbANKA_08_v3	404740	406762	2023	405460	194	112.097	8.58162	109.186	6124_OC6h_2_peak_970	●
PbANKA_08_v3	996776	997773	998	997095	196	113.95	8.66304	110.988	6124_OC6h_2_peak_1093	●
PbANKA_08_v3	949180	950873	1694	949893	206	119.869	8.70221	116.737	6124_OC6h_2_peak_1079	●
PbANKA_08_v3	1302440	1304586	2147	1303821	218	127.251	8.77277	123.857	6124_OC6h_2_peak_1172	●
PbANKA_08_v3	1103936	1105101	1166	1104390	203	118.939	8.78047	115.835	6124_OC6h_2_peak_1130	●
PbANKA_08_v3	352938	353671	734	353294	201	117.934	8.7926	114.857	6124_OC6h_2_peak_956	●
PbANKA_08_v3	836113	837266	1154	836646	195	114.671	8.80327	111.686	6124_OC6h_2_peak_1048	●
PbANKA_08_v3	1040480	1041216	737	1040858	212	125.611	8.94905	122.286	6124_OC6h_2_peak_1113	●
PbANKA_08_v3	687157	687872	716	687567	211	125.54	9.00079	122.217	6124_OC6h_2_peak_1024	●
PbANKA_08_v3	1297370	1298177	808	1297612	231	137.353	9.04282	133.517	6124_OC6h_2_peak_1170	●
PbANKA_08_v3	428298	430336	2039	430046	211	127.136	9.16918	123.746	6124_OC6h_2_peak_976	●
PbANKA_08_v3	982559	984059	1501	983075	213	130.025	9.35368	126.511	6124_OC6h_2_peak_1090	●
PbANKA_08_v3	1128842	1129695	854	1129300	246	151.564	9.56871	146.748	6124_OC6h_2_peak_1137	●
PbANKA_08_v3	1153569	1154507	939	1153912	220	136.164	9.56918	132.386	6124_OC6h_2_peak_1142	●
PbANKA_08_v3	1110992	1111858	867	1111393	212	132.358	9.67204	128.735	6124_OC6h_2_peak_1131	●
PbANKA_08_v3	399475	400657	1183	399984	226	153.404	11.0734	148.313	6124_OC6h_2_peak_968	●
PbANKA_08_v3	737013	738079	1067	737560	236	160.396	11.1291	153.126	6124_OC6h_2_peak_1033	●
PbANKA_09_v3	1378334	1378958	625	1378718	103	31.6037	4.02652	29.9525	6124_OC6h_2_peak_1359
PbANKA_09_v3	1034098	1035114	1017	1034929	113	34.7307	4.06012	33.0416	6124_OC6h_2_peak_1315
PbANKA_09_v3	223822	224644	823	224406	118	36.3448	4.08003	34.6366	6124_OC6h_2_peak_1217	●
PbANKA_09_v3	108863	109432	570	109091	108	33.8299	4.1157	32.1518	6124_OC6h_2_peak_1183	●
PbANKA_09_v3	764331	765179	849	764890	114	35.7199	4.13295	34.0188	6124_OC6h_2_peak_1274	●
PbANKA_09_v3	1450600	1451055	456	1450873	96	31.1871	4.21426	29.5405	6124_OC6h_2_peak_1369	●
PbANKA_09_v3	357371	357851	481	357644	119	38.8212	4.30031	37.0831	6124_OC6h_2_peak_1231	●
PbANKA_09_v3	736176	736704	529	736527	108	35.8136	4.33526	34.1113	6124_OC6h_2_peak_1268	●
PbANKA_09_v3	656527	657405	879	656909	114	37.7056	4.34226	35.9805	6124_OC6h_2_peak_1258
PbANKA_09_v3	1220463	1221050	588	1220841	107	35.6958	4.35649	33.9954	6124_OC6h_2_peak_1338
PbANKA_09_v3	845560	846574	1015	845830	118	39.0872	4.35907	37.3456	6124_OC6h_2_peak_1298
PbANKA_09_v3	805024	805807	784	805492	108	36.1561	4.37393	34.4498	6124_OC6h_2_peak_1284
PbANKA_09_v3	1519423	1519946	524	1519666	118	39.3104	4.38232	37.5658	6124_OC6h_2_peak_1380	●
PbANKA_09_v3	1086826	1088135	1310	1087834	135	45.2379	4.44636	43.424	6124_OC6h_2_peak_1328
PbANKA_09_v3	195142	196275	1134	195937	120	40.6392	4.45597	38.8792	6124_OC6h_2_peak_1206	●
PbANKA_09_v3	1078364	1078788	425	1078588	103	35.3939	4.46634	33.6972	6124_OC6h_2_peak_1324	●
PbANKA_09_v3	1528766	1529335	570	1529041	114	39.8298	4.5739	38.0789	6124_OC6h_2_peak_1385	●
PbANKA_09_v3	780751	781474	724	780961	109	38.5081	4.6076	36.7737	6124_OC6h_2_peak_1278
PbANKA_09_v3	1120889	1121857	969	1121642	122	42.8765	4.62279	41.0911	6124_OC6h_2_peak_1333	●
PbANKA_09_v3	1369295	1369883	589	1369506	113	40.2575	4.65838	38.5016	6124_OC6h_2_peak_1356
PbANKA_09_v3	590238	591166	929	590896	126	44.7101	4.67693	42.9025	6124_OC6h_2_peak_1240
PbANKA_09_v3	122436	123358	923	122862	112	40.1238	4.68069	38.3697	6124_OC6h_2_peak_1185
PbANKA_09_v3	1318911	1319412	502	1319124	113	40.4642	4.68184	38.7065	6124_OC6h_2_peak_1344
PbANKA_09_v3	1408557	1409277	721	1408864	111	40.0086	4.7056	38.2557	6124_OC6h_2_peak_1363
PbANKA_09_v3	882178	882689	512	882449	140	49.8505	4.72566	47.981	6124_OC6h_2_peak_1305	●
PbANKA_09_v3	1427123	1427593	471	1427364	115	41.6434	4.7401	39.8721	6124_OC6h_2_peak_1366	●
PbANKA_09_v3	886382	887204	823	886921	157	57.0851	4.85861	55.125	6124_OC6h_2_peak_1306	●
PbANKA_09_v3	1001358	1001819	462	1001625	121	45.0025	4.88711	43.1911	6124_OC6h_2_peak_1312	●
PbANKA_09_v3	181026	181928	903	181684	121	45.4679	4.93846	43.6515	6124_OC6h_2_peak_1199	●
PbANKA_09_v3	177582	178786	1205	178539	120	45.1727	4.94442	43.3594	6124_OC6h_2_peak_1197
PbANKA_09_v3	328494	329252	759	328937	130	48.6816	4.9464	46.8264	6124_OC6h_2_peak_1227	●
PbANKA_09_v3	1415679	1416102	424	1415915	111	42.0748	4.94966	40.2988	6124_OC6h_2_peak_1364	●
PbANKA_09_v3	1511643	1513604	1962	1512254	122	46.6095	5.02614	44.7789	6124_OC6h_2_peak_1379	●
PbANKA_09_v3	686710	687284	575	686954	132	50.8486	5.09808	48.9665	6124_OC6h_2_peak_1264	●
PbANKA_09_v3	1489158	1490114	957	1489434	145	57.0654	5.24704	55.1055	6124_OC6h_2_peak_1374
PbANKA_09_v3	1095212	1095740	529	1095446	139	55.2329	5.28622	53.2962	6124_OC6h_2_peak_1330	●
PbANKA_09_v3	216936	217986	1051	217690	150	59.4612	5.29902	57.4719	6124_OC6h_2_peak_1215	●
PbANKA_09_v3	1011788	1012692	905	1012464	130	52.8095	5.38767	50.9038	6124_OC6h_2_peak_1313	●
PbANKA_09_v3	630416	631387	972	630679	114	46.846	5.40019	45.0129	6124_OC6h_2_peak_1251	●
PbANKA_09_v3	860695	861517	823	861114	167	68.185	5.5068	66.0837	6124_OC6h_2_peak_1300	●
PbANKA_09_v3	160518	161630	1113	160909	171	69.8448	5.51665	67.721	6124_OC6h_2_peak_1191	●
PbANKA_09_v3	1122248	1123074	827	1122625	172	70.6036	5.54872	68.4697	6124_OC6h_2_peak_1334	●
PbANKA_09_v3	191096	192012	917	191646	136	57.0475	5.59823	55.0881	6124_OC6h_2_peak_1204	●
PbANKA_09_v3	1425273	1425779	507	1425531	161	67.7896	5.68504	65.6938	6124_OC6h_2_peak_1365	●
PbANKA_09_v3	1038269	1038964	696	1038511	139	59.4262	5.72725	57.4374	6124_OC6h_2_peak_1316	●
PbANKA_09_v3	654260	654955	696	654512	159	67.6775	5.75019	65.5831	6124_OC6h_2_peak_1257	●
PbANKA_09_v3	289422	289885	464	289617	145	62.5905	5.80686	60.5622	6124_OC6h_2_peak_1223	●
PbANKA_09_v3	980870	981400	531	981073	154	66.699	5.85261	64.6176	6124_OC6h_2_peak_1309	●
PbANKA_09_v3	572895	573340	446	573147	131	57.5167	5.87707	55.5513	6124_OC6h_2_peak_1238	●
PbANKA_09_v3	1051322	1052027	706	1051672	179	77.4523	5.90015	75.2142	6124_OC6h_2_peak_1317	●
PbANKA_09_v3	817908	818950	1043	818363	150	66.3616	5.98656	64.2855	6124_OC6h_2_peak_1288	●
PbANKA_09_v3	1075802	1077039	1238	1076309	182	81.3618	6.13331	79.0602	6124_OC6h_2_peak_1323	●
PbANKA_09_v3	760681	761233	553	760919	143	64.8876	6.14535	62.8301	6124_OC6h_2_peak_1273	●
PbANKA_09_v3	1296835	1297563	729	1297223	187	83.824	6.16238	81.482	6124_OC6h_2_peak_1340	●
PbANKA_09_v3	1311747	1312802	1056	1312457	164	74.1982	6.1812	72.0108	6124_OC6h_2_peak_1342	●
PbANKA_09_v3	213497	214957	1461	214143	188	84.631	6.19516	82.275	6124_OC6h_2_peak_1212	●
PbANKA_09_v3	1185478	1186010	533	1185746	136	63.1133	6.28743	61.0789	6124_OC6h_2_peak_1337	●
PbANKA_09_v3	215697	216584	888	216130	150	69.3712	6.3067	67.254	6124_OC6h_2_peak_1214
PbANKA_09_v3	747980	749077	1098	748581	152	70.3187	6.31494	68.1891	6124_OC6h_2_peak_1270	●
PbANKA_09_v3	1321188	1321737	550	1321491	171	78.7987	6.33411	76.5407	6124_OC6h_2_peak_1346	●
PbANKA_09_v3	1110991	1111687	697	1111268	159	73.6457	6.34338	71.4672	6124_OC6h_2_peak_1332	●
PbANKA_09_v3	158779	160000	1222	159621	177	82.0937	6.39708	79.7829	6124_OC6h_2_peak_1190	●
PbANKA_09_v3	626174	627217	1044	626563	186	86.2186	6.41148	83.8365	6124_OC6h_2_peak_1249	●
PbANKA_09_v3	165337	166515	1179	166129	173	82.1167	6.57002	79.8042	6124_OC6h_2_peak_1194
PbANKA_09_v3	622369	623219	851	622746	206	97.8054	6.63922	95.2157	6124_OC6h_2_peak_1248	●
PbANKA_09_v3	205012	205933	922	205343	184	89.6618	6.81285	87.2197	6124_OC6h_2_peak_1209	●
PbANKA_09_v3	850902	852176	1275	851789	186	91.3688	6.8865	88.8977	6124_OC6h_2_peak_1299	●
PbANKA_09_v3	943384	944451	1068	943824	214	104.573	6.89581	101.838	6124_OC6h_2_peak_1307	●
PbANKA_09_v3	1133339	1134251	913	1133616	164	81.2903	6.9089	78.991	6124_OC6h_2_peak_1335	●
PbANKA_09_v3	841730	842487	758	842095	192	94.7124	6.93616	92.1819	6124_OC6h_2_peak_1297	●
PbANKA_09_v3	603075	603758	684	603387	206	101.313	6.93768	98.6526	6124_OC6h_2_peak_1243	●
PbANKA_09_v3	110897	112051	1155	111545	150	74.9793	6.93848	72.78	6124_OC6h_2_peak_1184	●
PbANKA_09_v3	451666	452482	817	452122	190	94.1798	6.97438	91.6593	6124_OC6h_2_peak_1235	●
PbANKA_09_v3	835319	836032	714	835589	166	83.3953	7.03341	81.0607	6124_OC6h_2_peak_1295	●
PbANKA_09_v3	825309	826580	1272	825699	161	81.0854	7.04089	78.7904	6124_OC6h_2_peak_1292	●
PbANKA_09_v3	828911	829692	782	829264	216	107.895	7.09455	105.085	6124_OC6h_2_peak_1294	●
PbANKA_09_v3	1377351	1378048	698	1377685	166	84.577	7.16127	82.2227	6124_OC6h_2_peak_1358	●
PbANKA_09_v3	1633314	1633578	265	1633414	16	12.9324	7.26105	11.5429	6124_OC6h_2_peak_1389	●
PbANKA_09_v3	1470647	1471328	682	1471038	190	98.5983	7.39929	95.9927	6124_OC6h_2_peak_1371	●
PbANKA_09_v3	787779	788829	1051	788126	164	86.1783	7.44854	83.797	6124_OC6h_2_peak_1281	●
PbANKA_09_v3	1024302	1025090	789	1024793	181	94.8502	7.47187	92.3171	6124_OC6h_2_peak_1314	●
PbANKA_09_v3	1521016	1522087	1072	1521575	183	96.3014	7.51878	93.7408	6124_OC6h_2_peak_1381	●
PbANKA_09_v3	1505551	1506632	1082	1506299	172	91.3692	7.58169	88.898	6124_OC6h_2_peak_1376	●
PbANKA_09_v3	784332	785808	1477	785133	178	94.742	7.61932	92.2105	6124_OC6h_2_peak_1279	●
PbANKA_09_v3	303617	304491	875	303887	217	114.799	7.65024	111.81	6124_OC6h_2_peak_1225	●
PbANKA_09_v3	633203	634389	1187	633622	207	111.89	7.85382	108.983	6124_OC6h_2_peak_1252	●
PbANKA_09_v3	1532709	1533470	762	1533217	170	93.2639	7.91094	90.7598	6124_OC6h_2_peak_1386	●
PbANKA_09_v3	770506	771221	716	770869	188	102.899	7.94071	100.202	6124_OC6h_2_peak_1275	●
PbANKA_09_v3	1443513	1444225	713	1443845	184	101.347	7.998	98.6856	6124_OC6h_2_peak_1368	●
PbANKA_09_v3	1545806	1546480	675	1546145	187	103.432	8.05282	100.723	6124_OC6h_2_peak_1387	●
PbANKA_09_v3	202810	203642	833	203213	174	96.6847	8.06372	94.117	6124_OC6h_2_peak_1208	●
PbANKA_09_v3	776377	777513	1137	776881	197	109.945	8.18104	107.086	6124_OC6h_2_peak_1277	●
PbANKA_09_v3	152904	153402	499	153169	185	103.627	8.18867	100.914	6124_OC6h_2_peak_1188	●
PbANKA_09_v3	808984	810587	1604	810215	214	120.481	8.32407	117.332	6124_OC6h_2_peak_1286	●
PbANKA_09_v3	819783	821124	1342	820632	199	112.447	8.32917	109.527	6124_OC6h_2_peak_1289	●
PbANKA_09_v3	178974	180671	1698	180016	192	109.544	8.42306	106.694	6124_OC6h_2_peak_1198	●
PbANKA_09_v3	792549	794047	1499	793317	211	119.957	8.43188	116.823	6124_OC6h_2_peak_1282	●
PbANKA_09_v3	650206	651793	1588	651189	200	114.002	8.43463	111.038	6124_OC6h_2_peak_1256	●
PbANKA_09_v3	1485225	1486046	822	1485546	190	109.194	8.50395	106.352	6124_OC6h_2_peak_1373	●
PbANKA_09_v3	226311	227348	1038	226602	221	126.211	8.50957	122.858	6124_OC6h_2_peak_1218	●
PbANKA_09_v3	669516	670500	985	670139	210	120.208	8.51129	117.066	6124_OC6h_2_peak_1260	●
PbANKA_09_v3	163113	164043	931	163443	198	113.789	8.52716	110.829	6124_OC6h_2_peak_1193	●
PbANKA_09_v3	1326926	1327834	909	1327345	231	132.055	8.54368	128.443	6124_OC6h_2_peak_1348	●
PbANKA_09_v3	238413	239171	759	238790	220	126.203	8.56148	122.85	6124_OC6h_2_peak_1219	●
PbANKA_09_v3	822348	823389	1042	822663	187	108.115	8.56712	105.3	6124_OC6h_2_peak_1290	●
PbANKA_09_v3	1083593	1084505	913	1083961	209	120.351	8.58122	117.205	6124_OC6h_2_peak_1327	●
PbANKA_09_v3	1509762	1511528	1767	1510092	244	139.807	8.59775	135.844	6124_OC6h_2_peak_1378	●
PbANKA_09_v3	645710	647002	1293	646117	210	121.305	8.62208	118.128	6124_OC6h_2_peak_1254	●
PbANKA_09_v3	799215	800021	807	799563	205	118.86	8.65495	115.758	6124_OC6h_2_peak_1283	●
PbANKA_09_v3	1338262	1339236	975	1338905	218	129.01	8.94899	125.538	6124_OC6h_2_peak_1351	●
PbANKA_09_v3	741238	741947	710	741552	216	128.423	9.00471	124.976	6124_OC6h_2_peak_1269	●
PbANKA_09_v3	1104305	1104925	621	1104610	216	129.514	9.11711	126.021	6124_OC6h_2_peak_1331	●
PbANKA_09_v3	1351808	1352947	1140	1352353	227	135.989	9.13329	132.218	6124_OC6h_2_peak_1353	●
PbANKA_09_v3	186906	188360	1455	187608	208	125.868	9.2188	122.531	6124_OC6h_2_peak_1202	●
PbANKA_09_v3	169917	171944	2028	170288	211	127.98	9.25926	124.557	6124_OC6h_2_peak_1196	●
PbANKA_09_v3	1064746	1065467	722	1065168	225	136.612	9.31132	132.816	6124_OC6h_2_peak_1320	●
PbANKA_09_v3	862324	863078	755	862738	236	143.687	9.37683	139.49	6124_OC6h_2_peak_1302	●
PbANKA_09_v3	136111	137133	1023	136575	226	137.931	9.38598	134.072	6124_OC6h_2_peak_1186	●
PbANKA_09_v3	193807	194758	952	194272	220	134.623	9.40709	130.913	6124_OC6h_2_peak_1205	●
PbANKA_09_v3	676954	678481	1528	677744	226	139.264	9.52223	135.326	6124_OC6h_2_peak_1262	●
PbANKA_09_v3	612981	613930	950	613376	212	134.235	9.88167	130.539	6124_OC6h_2_peak_1245	●
PbANKA_09_v3	1523989	1525084	1096	1524407	223	143.555	10.1715	139.366	6124_OC6h_2_peak_1383	●
PbANKA_10_v3	1087778	1088214	437	1088018	95	29.2455	4.01246	27.6232	6124_OC6h_2_peak_1532
PbANKA_10_v3	1094099	1094609	511	1094415	102	31.9395	4.09662	30.284	6124_OC6h_2_peak_1534
PbANKA_10_v3	1441441	1442519	1079	1442359	95	30.4786	4.16299	28.8406	6124_OC6h_2_peak_1572
PbANKA_10_v3	1323415	1323846	432	1323590	107	34.1606	4.18389	32.4779	6124_OC6h_2_peak_1560
PbANKA_10_v3	906722	907785	1064	907473	125	42.111	4.4464	40.3344	6124_OC6h_2_peak_1519	●
PbANKA_10_v3	824463	825555	1093	824743	114	38.7494	4.45507	37.0117	6124_OC6h_2_peak_1479
PbANKA_10_v3	627137	627629	493	627349	105	37.2608	4.61394	35.5418	6124_OC6h_2_peak_1431	●
PbANKA_10_v3	1453782	1454250	469	1454049	110	39.1081	4.63941	37.3663	6124_OC6h_2_peak_1576	●
PbANKA_10_v3	1419222	1419691	470	1419447	122	44.6409	4.81048	42.8346	6124_OC6h_2_peak_1566
PbANKA_10_v3	793516	794461	946	793766	110	40.9729	4.85903	39.2091	6124_OC6h_2_peak_1470
PbANKA_10_v3	1472091	1473003	913	1472451	128	48.4669	4.99742	46.6142	6124_OC6h_2_peak_1577	●
PbANKA_10_v3	627972	628654	683	628347	129	49.1869	5.03616	47.3253	6124_OC6h_2_peak_1432	●
PbANKA_10_v3	1135662	1137535	1874	1136256	127	48.9848	5.09095	47.126	6124_OC6h_2_peak_1542	●
PbANKA_10_v3	1480598	1481250	653	1481013	118	46.2333	5.14685	44.4076	6124_OC6h_2_peak_1579	●
PbANKA_10_v3	805459	805950	492	805642	185	71.0377	5.18499	68.8974	6124_OC6h_2_peak_1477	●
PbANKA_10_v3	788242	789240	999	788918	147	57.2489	5.19374	55.2867	6124_OC6h_2_peak_1468	●
PbANKA_10_v3	1088633	1089064	432	1088861	124	50.4707	5.38019	48.5934	6124_OC6h_2_peak_1533
PbANKA_10_v3	631316	632683	1368	631824	157	63.3581	5.41718	61.32	6124_OC6h_2_peak_1433	●
PbANKA_10_v3	1506494	1507143	650	1506849	169	68.3345	5.4525	66.2314	6124_OC6h_2_peak_1583	●
PbANKA_10_v3	1123016	1123503	488	1123303	124	51.1735	5.46153	49.2879	6124_OC6h_2_peak_1538	●
PbANKA_10_v3	683020	683583	564	683311	146	59.7145	5.47142	57.722	6124_OC6h_2_peak_1454	●
PbANKA_10_v3	699680	700295	616	699990	139	57.0793	5.47719	55.1193	6124_OC6h_2_peak_1456	●
PbANKA_10_v3	1452368	1453197	830	1452837	122	51.1532	5.55038	49.2679	6124_OC6h_2_peak_1575	●
PbANKA_10_v3	581400	582492	1093	581747	125	52.7856	5.6048	50.8802	6124_OC6h_2_peak_1417	●
PbANKA_10_v3	1433616	1434965	1350	1433860	126	54.1919	5.72417	52.2687	6124_OC6h_2_peak_1569	●
PbANKA_10_v3	1158258	1159678	1421	1159082	189	80.866	5.84263	78.5732	6124_OC6h_2_peak_1545	●
PbANKA_10_v3	640348	641344	997	640632	123	54.9101	5.96084	52.9775	6124_OC6h_2_peak_1434	●
PbANKA_10_v3	829027	829718	692	829422	138	61.5281	6.00513	59.5137	6124_OC6h_2_peak_1481	●
PbANKA_10_v3	781139	781789	651	781435	161	73.9849	6.28894	71.8	6124_OC6h_2_peak_1466	●
PbANKA_10_v3	1134948	1135543	596	1135228	152	71.0174	6.39023	68.8772	6124_OC6h_2_peak_1541	●
PbANKA_10_v3	685096	685989	894	685456	164	76.3173	6.39205	74.0992	6124_OC6h_2_peak_1455	●
PbANKA_10_v3	1476536	1477090	555	1476885	160	74.8954	6.42711	72.697	6124_OC6h_2_peak_1578	●
PbANKA_10_v3	799142	799806	665	799348	178	82.9185	6.43302	80.5936	6124_OC6h_2_peak_1473	●
PbANKA_10_v3	215925	216314	390	216105	136	64.7755	6.48708	62.7197	6124_OC6h_2_peak_1393	●
PbANKA_10_v3	1143176	1144442	1267	1143486	159	75.5802	6.54543	73.3719	6124_OC6h_2_peak_1543	●
PbANKA_10_v3	1128450	1129497	1048	1128937	160	77.7818	6.73166	75.5405	6124_OC6h_2_peak_1540	●
PbANKA_10_v3	578957	580386	1430	579346	162	78.7761	6.73971	76.5192	6124_OC6h_2_peak_1416	●
PbANKA_10_v3	892234	892659	426	892331	174	84.8788	6.79817	82.5174	6124_OC6h_2_peak_1517	●
PbANKA_10_v3	662708	663653	946	663110	202	97.9004	6.80361	95.3085	6124_OC6h_2_peak_1443	●
PbANKA_10_v3	452972	453629	658	453349	156	77.0069	6.84933	74.7783	6124_OC6h_2_peak_1404	●
PbANKA_10_v3	836077	837384	1308	836468	160	79.3698	6.90397	77.1022	6124_OC6h_2_peak_1486	●
PbANKA_10_v3	575289	578372	3084	577193	184	91.8309	7.02146	89.3527	6124_OC6h_2_peak_1415	●
PbANKA_10_v3	1169321	1170707	1387	1170098	228	114.827	7.19019	111.838	6124_OC6h_2_peak_1548	●
PbANKA_10_v3	891731	892129	399	892003	185	94.9799	7.28424	92.4444	6124_OC6h_2_peak_1516	●
PbANKA_10_v3	980277	981069	793	980627	212	108.382	7.30291	105.56	6124_OC6h_2_peak_1528	●
PbANKA_10_v3	668595	669902	1308	669505	187	96.1486	7.30318	93.5911	6124_OC6h_2_peak_1446	●
PbANKA_10_v3	680484	681086	603	680830	180	93.6247	7.3962	91.1144	6124_OC6h_2_peak_1453	●
PbANKA_10_v3	659180	660025	846	659509	188	100.102	7.65056	97.4659	6124_OC6h_2_peak_1441	●
PbANKA_10_v3	833683	834469	787	834034	177	94.8901	7.69002	92.3564	6124_OC6h_2_peak_1483	●
PbANKA_10_v3	664841	666067	1227	665672	210	112.104	7.7291	109.193	6124_OC6h_2_peak_1445	●
PbANKA_10_v3	653353	654154	802	653768	179	96.9769	7.8056	94.4042	6124_OC6h_2_peak_1440	●
PbANKA_10_v3	1059545	1060315	771	1060030	197	106.953	7.87695	104.165	6124_OC6h_2_peak_1530	●
PbANKA_10_v3	883174	884556	1383	884004	187	102.491	7.95263	99.8049	6124_OC6h_2_peak_1509	●
PbANKA_10_v3	922445	923287	843	922793	186	102.037	7.95984	99.3602	6124_OC6h_2_peak_1522	●
PbANKA_10_v3	552052	552727	676	552384	226	122.982	7.96608	119.75	6124_OC6h_2_peak_1408	●
PbANKA_10_v3	646614	648537	1924	648072	185	102.272	8.04123	99.5904	6124_OC6h_2_peak_1438	●
PbANKA_10_v3	624204	624920	717	624590	192	106.597	8.10876	103.817	6124_OC6h_2_peak_1430	●
PbANKA_10_v3	814576	815342	767	814957	225	124.199	8.12214	120.922	6124_OC6h_2_peak_1478	●
PbANKA_10_v3	604214	605096	883	604798	193	107.546	8.15273	104.745	6124_OC6h_2_peak_1424	●
PbANKA_10_v3	885620	886641	1022	886252	221	122.658	8.17542	119.438	6124_OC6h_2_peak_1511	●
PbANKA_10_v3	872877	873751	875	873304	232	128.524	8.17664	125.075	6124_OC6h_2_peak_1503	●
PbANKA_10_v3	571961	575099	3139	573774	195	109.394	8.23481	106.548	6124_OC6h_2_peak_1414	●
PbANKA_10_v3	592446	595427	2982	593335	212	118.658	8.25156	115.563	6124_OC6h_2_peak_1422	●
PbANKA_10_v3	888653	890228	1576	889032	235	131.32	8.28192	127.749	6124_OC6h_2_peak_1515	●
PbANKA_10_v3	584383	585246	864	584740	182	103.692	8.37559	100.978	6124_OC6h_2_peak_1418	●
PbANKA_10_v3	794564	795489	926	795060	197	112.016	8.39715	109.106	6124_OC6h_2_peak_1471	●
PbANKA_10_v3	863389	865655	2267	865153	206	117.595	8.46815	114.528	6124_OC6h_2_peak_1501
PbANKA_10_v3	569815	570694	880	570259	242	137.908	8.52757	134.05	6124_OC6h_2_peak_1412	●
PbANKA_10_v3	770052	770714	663	770451	209	119.851	8.53049	116.72	6124_OC6h_2_peak_1464	●
PbANKA_10_v3	848640	850313	1674	849505	208	119.399	8.54036	116.281	6124_OC6h_2_peak_1494	●
PbANKA_10_v3	561009	561997	989	561585	205	118.338	8.60074	115.25	6124_OC6h_2_peak_1409	●
PbANKA_10_v3	854903	855863	961	855403	221	127.4	8.62397	124	6124_OC6h_2_peak_1498	●
PbANKA_10_v3	589747	591049	1303	590700	228	131.509	8.64675	127.928	6124_OC6h_2_peak_1421	●
PbANKA_10_v3	876009	877520	1512	876717	215	125.65	8.78039	122.324	6124_OC6h_2_peak_1507	●
PbANKA_10_v3	1409264	1410272	1009	1409783	199	120.086	9.15365	116.949	6124_OC6h_2_peak_1563	●
PbANKA_10_v3	1417296	1417989	694	1417633	220	133.307	9.27054	129.647	6124_OC6h_2_peak_1565	●
PbANKA_10_v3	795576	796423	848	796066	210	127.843	9.30702	124.424	6124_OC6h_2_peak_1472	●
PbANKA_10_v3	1116725	1118002	1278	1117578	215	131.046	9.33821	127.484	6124_OC6h_2_peak_1537	●
PbANKA_10_v3	858141	858866	726	858506	216	131.646	9.34001	128.061	6124_OC6h_2_peak_1499	●
PbANKA_10_v3	1174063	1175119	1057	1174735	218	133.134	9.37373	129.48	6124_OC6h_2_peak_1552	●
PbANKA_10_v3	843831	844946	1116	844292	236	149.496	9.95739	144.881	6124_OC6h_2_peak_1491	●
PbANKA_10_v3	1148359	1149217	859	1148760	222	142.203	10.0905	138.095	6124_OC6h_2_peak_1544	●
PbANKA_10_v3	1177637	1178522	886	1178072	232	149.986	10.2657	145.325	6124_OC6h_2_peak_1554	●
PbANKA_10_v3	622213	623509	1297	622611	230	149.167	10.3112	144.594	6124_OC6h_2_peak_1428	●
PbANKA_11_v3	171788	172486	699	172164	149	44.534	4.03074	42.7288	6124_OC6h_2_peak_1596	●
PbANKA_11_v3	831232	831698	467	831447	94	29.7373	4.10708	28.1089	6124_OC6h_2_peak_1732	●
PbANKA_11_v3	1252915	1253428	514	1253117	104	33.2146	4.17617	31.5433	6124_OC6h_2_peak_1782
PbANKA_11_v3	1762134	1762335	202	1762204	10	5.96578	4.216	4.75061	6124_OC6h_2_peak_1810	●
PbANKA_11_v3	1543785	1544481	697	1544296	94	31.6895	4.35315	30.0365	6124_OC6h_2_peak_1788	●
PbANKA_11_v3	816816	817349	534	817003	93	32.0158	4.43569	30.3589	6124_OC6h_2_peak_1724	●
PbANKA_11_v3	473459	474070	612	473816	116	39.2414	4.4406	37.4977	6124_OC6h_2_peak_1637	●
PbANKA_11_v3	1175502	1176376	875	1175739	102	34.9688	4.45294	33.2765	6124_OC6h_2_peak_1773	●
PbANKA_11_v3	1172197	1172940	744	1172671	120	40.6392	4.45597	38.8792	6124_OC6h_2_peak_1771	●
PbANKA_11_v3	867632	868433	802	867876	127	43.1974	4.49189	41.4082	6124_OC6h_2_peak_1744
PbANKA_11_v3	1121022	1121850	829	1121394	135	46.4313	4.55809	44.6029	6124_OC6h_2_peak_1759	●
PbANKA_11_v3	462786	463307	522	462994	127	44.2817	4.60015	42.479	6124_OC6h_2_peak_1634
PbANKA_11_v3	161493	162188	696	161907	107	38.3754	4.6691	36.6424	6124_OC6h_2_peak_1593	●
PbANKA_11_v3	179831	181263	1433	180130	114	42.1082	4.83165	40.3317	6124_OC6h_2_peak_1597	●
PbANKA_11_v3	292168	293000	833	292563	135	49.696	4.87368	47.8285	6124_OC6h_2_peak_1615	●
PbANKA_11_v3	1190826	1191319	494	1191034	115	43.385	4.93948	41.5934	6124_OC6h_2_peak_1776
PbANKA_11_v3	465194	466155	962	465523	123	47.1591	5.0477	45.3222	6124_OC6h_2_peak_1636	●
PbANKA_11_v3	1128168	1128670	503	1128448	153	57.8432	5.0479	55.8734	6124_OC6h_2_peak_1761	●
PbANKA_11_v3	1583339	1584764	1426	1583718	130	49.9103	5.0749	48.0399	6124_OC6h_2_peak_1797	●
PbANKA_11_v3	156702	157447	746	157062	149	57.44	5.14289	55.4756	6124_OC6h_2_peak_1591	●
PbANKA_11_v3	833547	834165	619	833826	155	60.5566	5.22839	58.5536	6124_OC6h_2_peak_1733	●
PbANKA_11_v3	1570789	1571369	581	1571049	149	58.7209	5.26393	56.7404	6124_OC6h_2_peak_1794	●
PbANKA_11_v3	616092	617093	1002	616578	123	49.7891	5.34511	47.9205	6124_OC6h_2_peak_1682	●
PbANKA_11_v3	489549	490775	1227	490012	140	56.7643	5.40473	54.8085	6124_OC6h_2_peak_1644	●
PbANKA_11_v3	733706	734740	1035	734327	130	53.317	5.44384	51.4051	6124_OC6h_2_peak_1707	●
PbANKA_11_v3	285989	286924	936	286592	160	64.8452	5.44863	62.7886	6124_OC6h_2_peak_1614	●
PbANKA_11_v3	448814	449308	495	449084	154	62.9475	5.48652	60.9147	6124_OC6h_2_peak_1631	●
PbANKA_11_v3	1565618	1566107	490	1565816	126	52.1601	5.4867	50.2624	6124_OC6h_2_peak_1793
PbANKA_11_v3	1559063	1560151	1089	1559377	124	51.8717	5.54325	49.9776	6124_OC6h_2_peak_1791
PbANKA_11_v3	474691	475157	467	474957	161	66.3086	5.54744	64.2331	6124_OC6h_2_peak_1638	●
PbANKA_11_v3	621533	622534	1002	622158	147	62.1016	5.67305	60.0797	6124_OC6h_2_peak_1684	●
PbANKA_11_v3	715661	716290	630	715946	139	59.2022	5.70303	57.2161	6124_OC6h_2_peak_1703	●
PbANKA_11_v3	583403	584171	769	583781	135	57.7041	5.71395	55.7363	6124_OC6h_2_peak_1668	●
PbANKA_11_v3	728184	728661	478	728405	137	58.6181	5.7265	56.6389	6124_OC6h_2_peak_1705	●
PbANKA_11_v3	346358	347137	780	346936	138	59.3415	5.76179	57.3536	6124_OC6h_2_peak_1627	●
PbANKA_11_v3	460529	461417	889	460848	137	59.9303	5.87195	57.9352	6124_OC6h_2_peak_1632	●
PbANKA_11_v3	395049	395755	707	395347	150	65.7163	5.91956	63.6485	6124_OC6h_2_peak_1630	●
PbANKA_11_v3	319408	319953	546	319702	164	71.5982	5.92988	69.4493	6124_OC6h_2_peak_1623	●
PbANKA_11_v3	391	677	287	554	9	8.55902	5.98577	7.26538	6124_OC6h_2_peak_1586
PbANKA_11_v3	477399	478578	1180	477832	149	65.9982	5.99213	63.9264	6124_OC6h_2_peak_1639	●
PbANKA_11_v3	619713	620558	846	620155	162	71.5251	6.00267	69.3771	6124_OC6h_2_peak_1683	●
PbANKA_11_v3	1097885	1098452	568	1098242	131	59.9251	6.16343	57.93	6124_OC6h_2_peak_1757	●
PbANKA_11_v3	1170228	1170862	635	1170477	163	74.6198	6.26558	72.4276	6124_OC6h_2_peak_1770
PbANKA_11_v3	671301	672366	1066	671695	179	82.1047	6.31672	79.7928	6124_OC6h_2_peak_1695	●
PbANKA_11_v3	828445	830198	1754	829566	163	75.494	6.35331	73.2882	6124_OC6h_2_peak_1731	●
PbANKA_11_v3	1207888	1208538	651	1208181	154	71.6464	6.3634	69.4969	6124_OC6h_2_peak_1780	●
PbANKA_11_v3	533121	534152	1032	533468	160	74.6668	6.40346	72.4736	6124_OC6h_2_peak_1655	●
PbANKA_11_v3	669946	670839	894	670354	164	77.1359	6.47499	74.9058	6124_OC6h_2_peak_1694	●
PbANKA_11_v3	517413	518127	715	517796	156	73.6234	6.48003	71.4453	6124_OC6h_2_peak_1650	●
PbANKA_11_v3	145573	146267	695	145846	159	75.5106	6.53807	73.3038	6124_OC6h_2_peak_1590	●
PbANKA_11_v3	1560485	1561112	628	1560816	181	85.407	6.54084	83.0383	6124_OC6h_2_peak_1792	●
PbANKA_11_v3	736412	737341	930	737023	159	77.1376	6.7117	74.9074	6124_OC6h_2_peak_1708	●
PbANKA_11_v3	359271	359787	517	359487	186	89.6021	6.72053	87.1615	6124_OC6h_2_peak_1628	●
PbANKA_11_v3	520376	521900	1525	520664	186	89.6021	6.72053	87.1615	6124_OC6h_2_peak_1651	●
PbANKA_11_v3	550236	551170	935	550775	205	98.6897	6.75239	96.0824	6124_OC6h_2_peak_1657	●
PbANKA_11_v3	663425	664785	1361	664178	183	88.8118	6.77603	86.3845	6124_OC6h_2_peak_1693	●
PbANKA_11_v3	300792	301534	743	301122	165	80.5709	6.78325	78.2821	6124_OC6h_2_peak_1618	●
PbANKA_11_v3	324986	325893	908	325361	157	77.3046	6.83072	75.0686	6124_OC6h_2_peak_1625	●
PbANKA_11_v3	640218	642450	2233	640489	183	89.8019	6.87071	87.3573	6124_OC6h_2_peak_1689	●
PbANKA_11_v3	837634	838601	968	837981	164	81.5089	6.93236	79.2047	6124_OC6h_2_peak_1734	●
PbANKA_11_v3	1589951	1590642	692	1590265	186	92.1429	6.96025	89.659	6124_OC6h_2_peak_1798	●
PbANKA_11_v3	310292	310977	686	310661	161	80.704	6.99878	78.4129	6124_OC6h_2_peak_1621	●
PbANKA_11_v3	819005	821084	2080	819591	175	87.3476	7.00005	84.9449	6124_OC6h_2_peak_1726	●
PbANKA_11_v3	751805	753342	1538	752546	160	81.0803	7.09344	78.7853	6124_OC6h_2_peak_1715	●
PbANKA_11_v3	169531	170336	806	170001	164	83.0717	7.10185	80.7421	6124_OC6h_2_peak_1595	●
PbANKA_11_v3	1637815	1638659	845	1638371	176	89.4332	7.16481	86.9964	6124_OC6h_2_peak_1807	●
PbANKA_11_v3	1178730	1179809	1080	1179336	228	114.827	7.19019	111.838	6124_OC6h_2_peak_1774	●
PbANKA_11_v3	839414	840409	996	839807	164	84.293	7.23658	81.9431	6124_OC6h_2_peak_1735	●
PbANKA_11_v3	678655	679684	1030	679293	174	89.518	7.27492	87.0803	6124_OC6h_2_peak_1698	●
PbANKA_11_v3	158500	161101	2602	159000	182	94.4729	7.38183	91.9474	6124_OC6h_2_peak_1592	●
PbANKA_11_v3	207204	208051	848	207678	196	101.974	7.43847	99.2984	6124_OC6h_2_peak_1602	●
PbANKA_11_v3	163091	164092	1002	163774	180	94.468	7.48397	91.9428	6124_OC6h_2_peak_1594	●
PbANKA_11_v3	277428	278116	689	277791	169	88.9853	7.48426	86.5549	6124_OC6h_2_peak_1613	●
PbANKA_11_v3	646099	648616	2518	647402	214	112.106	7.54497	109.195	6124_OC6h_2_peak_1691	●
PbANKA_11_v3	197312	198246	935	197632	179	95.1212	7.60587	92.5833	6124_OC6h_2_peak_1601	●
PbANKA_11_v3	1161477	1162810	1334	1162124	221	116.383	7.61148	113.35	6124_OC6h_2_peak_1769	●
PbANKA_11_v3	1632496	1633245	750	1632965	163	87.7539	7.68865	85.3461	6124_OC6h_2_peak_1806	●
PbANKA_11_v3	1143846	1144863	1018	1144109	183	100.346	7.94627	97.7051	6124_OC6h_2_peak_1764
PbANKA_11_v3	850973	852130	1158	851554	199	108.769	7.9546	105.938	6124_OC6h_2_peak_1738	●
PbANKA_11_v3	256785	258320	1536	257194	211	115.167	7.96773	112.169	6124_OC6h_2_peak_1610	●
PbANKA_11_v3	643772	645313	1542	644930	195	106.918	7.97862	104.132	6124_OC6h_2_peak_1690	●
PbANKA_11_v3	572336	573340	1005	572722	185	102.272	8.04123	99.5904	6124_OC6h_2_peak_1663	●
PbANKA_11_v3	653722	656680	2959	656375	208	114.935	8.0966	111.943	6124_OC6h_2_peak_1692	●
PbANKA_11_v3	636176	636989	814	636512	212	117.197	8.1108	114.141	6124_OC6h_2_peak_1687	●
PbANKA_11_v3	1191803	1193384	1582	1192545	193	107.405	8.13794	104.607	6124_OC6h_2_peak_1777	●
PbANKA_11_v3	684216	685184	969	684639	220	121.821	8.14705	118.629	6124_OC6h_2_peak_1699	●
PbANKA_11_v3	606307	607061	755	606681	211	117.725	8.21282	114.655	6124_OC6h_2_peak_1679	●
PbANKA_11_v3	814273	815103	831	814762	195	109.394	8.23481	106.548	6124_OC6h_2_peak_1723
PbANKA_11_v3	501186	502295	1110	501883	214	119.907	8.26867	116.774	6124_OC6h_2_peak_1648	●
PbANKA_11_v3	1305734	1306533	800	1306192	184	105.291	8.43373	102.541	6124_OC6h_2_peak_1783	●
PbANKA_11_v3	826353	827991	1639	826742	189	108.174	8.45168	105.357	6124_OC6h_2_peak_1730	●
PbANKA_11_v3	491097	491972	876	491536	207	118.101	8.46412	115.019	6124_OC6h_2_peak_1645	●
PbANKA_11_v3	126836	127708	873	127327	212	120.903	8.47165	117.739	6124_OC6h_2_peak_1588	●
PbANKA_11_v3	686451	687184	734	686771	230	130.908	8.48862	127.359	6124_OC6h_2_peak_1700	●
PbANKA_11_v3	859305	860694	1390	860299	204	120.272	8.86265	117.127	6124_OC6h_2_peak_1741	●
PbANKA_11_v3	479873	480618	746	480259	223	131.44	8.90916	127.862	6124_OC6h_2_peak_1640	●
PbANKA_11_v3	140527	141246	720	140858	225	133.089	8.96002	129.436	6124_OC6h_2_peak_1589	●
PbANKA_11_v3	783959	784661	703	784328	201	119.807	8.99585	116.678	6124_OC6h_2_peak_1719	●
PbANKA_11_v3	864169	865083	915	864587	212	127.057	9.10007	123.674	6124_OC6h_2_peak_1743	●
PbANKA_11_v3	307114	308766	1653	308125	222	133.269	9.14859	129.611	6124_OC6h_2_peak_1620	●
PbANKA_11_v3	792857	794211	1355	793255	238	143.628	9.25879	139.434	6124_OC6h_2_peak_1720	●
PbANKA_11_v3	598027	598946	920	598597	222	134.629	9.28703	130.918	6124_OC6h_2_peak_1676	●
PbANKA_11_v3	701756	702625	870	702279	212	130.326	9.44932	126.8	6124_OC6h_2_peak_1701	●
PbANKA_11_v3	1150572	1151654	1083	1151331	219	134.694	9.47619	130.981	6124_OC6h_2_peak_1766	●
PbANKA_11_v3	910364	911658	1295	911147	219	135.025	9.51114	131.296	6124_OC6h_2_peak_1747	●
PbANKA_11_v3	1181603	1182637	1035	1181928	208	129.022	9.56556	125.549	6124_OC6h_2_peak_1775	●
PbANKA_11_v3	711557	712575	1019	711909	248	153.167	9.60825	148.114	6124_OC6h_2_peak_1702	●
PbANKA_11_v3	856484	857581	1098	857039	211	132.731	9.78032	129.097	6124_OC6h_2_peak_1740	●
PbANKA_11_v3	844087	846769	2683	845181	220	138.885	9.86099	134.97	6124_OC6h_2_peak_1736	●
PbANKA_11_v3	613622	614971	1350	614575	225	142.842	9.96105	138.689	6124_OC6h_2_peak_1680	●
PbANKA_11_v3	1572440	1573228	789	1572769	229	146.753	10.1181	142.354	6124_OC6h_2_peak_1795	●
PbANKA_11_v3	189814	191051	1238	190512	228	146.993	10.2101	142.575	6124_OC6h_2_peak_1599	●
PbANKA_11_v3	589708	591008	1301	590264	237	154.72	10.4382	149.38	6124_OC6h_2_peak_1672	●
PbANKA_12_v3	187669	188274	606	188006	100	30.6811	4.01707	29.041	6124_OC6h_2_peak_1826
PbANKA_12_v3	966110	966529	420	966375	147	44.2134	4.04998	42.4122	6124_OC6h_2_peak_1938	●
PbANKA_12_v3	1125105	1125604	500	1125390	135	41.3768	4.09759	39.6087	6124_OC6h_2_peak_1972	●
PbANKA_12_v3	372088	372545	458	372241	106	33.7491	4.17061	32.0718	6124_OC6h_2_peak_1851
PbANKA_12_v3	560094	560640	547	560381	121	38.1946	4.1777	36.4643	6124_OC6h_2_peak_1873	●
PbANKA_12_v3	450472	450785	314	450635	94	31.3824	4.31382	29.7331	6124_OC6h_2_peak_1856
PbANKA_12_v3	1145792	1146618	827	1146280	134	43.6685	4.32993	41.8736	6124_OC6h_2_peak_1974	●
PbANKA_12_v3	1071450	1073293	1844	1072800	129	42.4331	4.35699	40.6526	6124_OC6h_2_peak_1962	●
PbANKA_12_v3	180716	181315	600	181108	101	33.8831	4.35939	32.2036	6124_OC6h_2_peak_1825	●
PbANKA_12_v3	1596362	1596777	416	1596596	106	35.5274	4.37234	33.8284	6124_OC6h_2_peak_2061	●
PbANKA_12_v3	790631	791013	383	790797	98	33.0911	4.37515	31.4216	6124_OC6h_2_peak_1893	●
PbANKA_12_v3	1644618	1645046	429	1644826	106	35.5701	4.37725	33.8707	6124_OC6h_2_peak_2072
PbANKA_12_v3	191923	193112	1190	192776	151	50.7489	4.48896	48.8685	6124_OC6h_2_peak_1829	●
PbANKA_12_v3	313063	314060	998	313420	99	34.6037	4.52487	32.9157	6124_OC6h_2_peak_1845	●
PbANKA_12_v3	1656482	1657219	738	1656867	135	46.4313	4.55809	44.6029	6124_OC6h_2_peak_2074	●
PbANKA_12_v3	794293	794986	694	794661	127	45.4007	4.71376	43.5848	6124_OC6h_2_peak_1896
PbANKA_12_v3	1276709	1277378	670	1277069	128	46.0945	4.75058	44.2707	6124_OC6h_2_peak_2008	●
PbANKA_12_v3	866354	867036	683	866675	119	43.894	4.84055	42.0964	6124_OC6h_2_peak_1921	●
PbANKA_12_v3	1244688	1245336	649	1245043	136	49.9441	4.86427	48.0733	6124_OC6h_2_peak_1997	●
PbANKA_12_v3	517330	517949	620	517606	133	49.6135	4.93471	47.7468	6124_OC6h_2_peak_1861	●
PbANKA_12_v3	878808	880136	1329	879855	120	45.3795	4.96756	43.5645	6124_OC6h_2_peak_1925	●
PbANKA_12_v3	1300424	1301703	1280	1300783	115	44.0314	5.01496	42.2318	6124_OC6h_2_peak_2017	●
PbANKA_12_v3	1046528	1047034	507	1046785	139	52.6916	5.03141	50.7871	6124_OC6h_2_peak_1955	●
PbANKA_12_v3	691492	691994	503	691781	115	44.4031	5.05874	42.5995	6124_OC6h_2_peak_1885	●
PbANKA_12_v3	1073999	1074947	949	1074363	133	50.8366	5.05967	48.9547	6124_OC6h_2_peak_1964
PbANKA_12_v3	1214193	1214758	566	1214486	148	56.713	5.10861	54.758	6124_OC6h_2_peak_1991	●
PbANKA_12_v3	851170	851948	779	851419	119	46.423	5.1268	44.5948	6124_OC6h_2_peak_1915	●
PbANKA_12_v3	199856	200690	835	200181	131	51.2636	5.17999	49.3765	6124_OC6h_2_peak_1834
PbANKA_12_v3	863568	864558	991	864009	163	63.8654	5.26006	61.8211	6124_OC6h_2_peak_1920	●
PbANKA_12_v3	877549	878127	579	877802	123	49.5482	5.31735	47.6825	6124_OC6h_2_peak_1924	●
PbANKA_12_v3	568055	569258	1204	568411	122	49.1759	5.31759	47.3147	6124_OC6h_2_peak_1876	●
PbANKA_12_v3	974053	974949	897	974726	131	53.2833	5.39807	51.3717	6124_OC6h_2_peak_1940
PbANKA_12_v3	1257548	1258092	545	1257798	142	57.4729	5.3995	55.5078	6124_OC6h_2_peak_2002	●
PbANKA_12_v3	1280428	1281085	658	1280706	122	50.0292	5.41715	48.1577	6124_OC6h_2_peak_2009	●
PbANKA_12_v3	1519696	1520456	761	1520234	157	63.3581	5.41718	61.32	6124_OC6h_2_peak_2049	●
PbANKA_12_v3	164029	165012	984	164357	145	59.3103	5.46943	57.3226	6124_OC6h_2_peak_1820	●
PbANKA_12_v3	1006825	1007619	795	1007103	163	66.5252	5.49652	64.4465	6124_OC6h_2_peak_1943	●
PbANKA_12_v3	1102480	1103116	637	1102780	126	52.2672	5.49903	50.3683	6124_OC6h_2_peak_1970	●
PbANKA_12_v3	1511834	1512741	908	1512366	155	63.8839	5.53888	61.8395	6124_OC6h_2_peak_2047	●
PbANKA_12_v3	836594	837753	1160	837213	169	69.7045	5.57236	67.584	6124_OC6h_2_peak_1909	●
PbANKA_12_v3	838498	840081	1584	839622	134	56.4064	5.6141	54.4553	6124_OC6h_2_peak_1910	●
PbANKA_12_v3	1319653	1320324	672	1320068	138	58.06	5.62266	56.0879	6124_OC6h_2_peak_2021	●
PbANKA_12_v3	1161081	1161768	688	1161383	128	54.9251	5.71625	52.9923	6124_OC6h_2_peak_1978	●
PbANKA_12_v3	845152	845856	705	845491	136	58.4835	5.75596	56.5062	6124_OC6h_2_peak_1912	●
PbANKA_12_v3	1264787	1265287	501	1264983	137	59.266	5.79798	57.2792	6124_OC6h_2_peak_2005	●
PbANKA_12_v3	824950	825551	602	825195	137	59.3547	5.80781	57.3667	6124_OC6h_2_peak_1901	●
PbANKA_12_v3	833164	833717	554	833472	167	71.6742	5.82189	69.5244	6124_OC6h_2_peak_1906	●
PbANKA_12_v3	1632461	1633250	790	1632890	158	68.3606	5.85537	66.2569	6124_OC6h_2_peak_2069	●
PbANKA_12_v3	1333528	1334416	889	1333841	145	63.5446	5.90789	61.5042	6124_OC6h_2_peak_2024	●
PbANKA_12_v3	1037710	1038277	568	1038002	159	70.184	5.99389	68.0558	6124_OC6h_2_peak_1950	●
PbANKA_12_v3	1042362	1043278	917	1042774	182	79.824	5.99848	77.5471	6124_OC6h_2_peak_1951	●
PbANKA_12_v3	875379	876460	1082	875710	134	60.0369	6.02601	58.0407	6124_OC6h_2_peak_1923	●
PbANKA_12_v3	885074	885826	753	885593	167	73.9822	6.03769	71.7973	6124_OC6h_2_peak_1927
PbANKA_12_v3	707479	708361	883	707768	143	64.026	6.05006	61.9795	6124_OC6h_2_peak_1886	●
PbANKA_12_v3	586986	588249	1264	587244	149	66.6137	6.05702	64.5338	6124_OC6h_2_peak_1881	●
PbANKA_12_v3	465657	466098	442	465922	153	69.1694	6.14767	67.0546	6124_OC6h_2_peak_1857	●
PbANKA_12_v3	178094	179076	983	178586	167	75.5402	6.18681	73.3327	6124_OC6h_2_peak_1824	●
PbANKA_12_v3	880506	881221	716	880824	156	71.3994	6.24586	69.2538	6124_OC6h_2_peak_1926	●
PbANKA_12_v3	1326229	1327150	922	1326593	149	68.5315	6.26267	66.4259	6124_OC6h_2_peak_2023	●
PbANKA_12_v3	1630915	1631637	723	1631287	183	83.758	6.30862	81.4183	6124_OC6h_2_peak_2068	●
PbANKA_12_v3	1298527	1299295	769	1298947	177	82.0937	6.39708	79.7829	6124_OC6h_2_peak_2016	●
PbANKA_12_v3	167587	168317	731	167972	149	70.5498	6.48486	68.4172	6124_OC6h_2_peak_1822	●
PbANKA_12_v3	1638609	1639116	508	1638830	151	71.5233	6.49395	69.3757	6124_OC6h_2_peak_2071	●
PbANKA_12_v3	1068586	1070166	1581	1068893	154	72.979	6.50668	70.8116	6124_OC6h_2_peak_1961	●
PbANKA_12_v3	1499413	1500351	939	1499956	152	72.2267	6.52221	70.0693	6124_OC6h_2_peak_2046	●
PbANKA_12_v3	1050545	1051332	788	1050915	163	77.1563	6.52277	74.9245	6124_OC6h_2_peak_1958	●
PbANKA_12_v3	105810	106755	946	106490	181	85.407	6.54084	83.0383	6124_OC6h_2_peak_1812	●
PbANKA_12_v3	1169569	1170173	605	1169912	177	83.7615	6.55507	81.4212	6124_OC6h_2_peak_1979	●
PbANKA_12_v3	828171	828971	801	828550	150	72.7878	6.68599	70.6223	6124_OC6h_2_peak_1902	●
PbANKA_12_v3	1063654	1064546	893	1064024	171	82.5606	6.70416	80.24	6124_OC6h_2_peak_1960
PbANKA_12_v3	1377591	1378293	703	1377859	163	78.9452	6.70906	76.6827	6124_OC6h_2_peak_2033	●
PbANKA_12_v3	853158	853989	832	853444	153	74.4035	6.71338	72.2137	6124_OC6h_2_peak_1916	●
PbANKA_12_v3	543899	544553	655	544208	180	88.0284	6.83433	85.6141	6124_OC6h_2_peak_1867	●
PbANKA_12_v3	160936	161647	712	161226	166	81.7275	6.85605	79.4206	6124_OC6h_2_peak_1819	●
PbANKA_12_v3	1281422	1282553	1132	1281899	154	76.7115	6.92143	74.4862	6124_OC6h_2_peak_2010	●
PbANKA_12_v3	1381804	1382836	1033	1382540	164	81.6184	6.94412	79.3127	6124_OC6h_2_peak_2036	●
PbANKA_12_v3	891222	893473	2252	891836	174	86.5008	6.96195	84.1123	6124_OC6h_2_peak_1929	●
PbANKA_12_v3	1623043	1623924	882	1623245	157	78.4995	6.96392	76.2456	6124_OC6h_2_peak_2066	●
PbANKA_12_v3	1345101	1346179	1079	1345393	166	82.9912	6.99012	80.6638	6124_OC6h_2_peak_2027	●
PbANKA_12_v3	504360	505372	1013	504897	159	79.8748	7.01197	77.5973	6124_OC6h_2_peak_1859	●
PbANKA_12_v3	359017	359741	725	359313	181	90.421	7.0229	87.9669	6124_OC6h_2_peak_1849	●
PbANKA_12_v3	1206081	1207052	972	1206707	168	84.63	7.0636	82.2742	6124_OC6h_2_peak_1989	●
PbANKA_12_v3	850060	851003	944	850624	191	95.7543	7.07798	93.2042	6124_OC6h_2_peak_1914	●
PbANKA_12_v3	1152024	1152892	869	1152326	163	82.6585	7.1091	80.3369	6124_OC6h_2_peak_1976	●
PbANKA_12_v3	1196731	1197421	691	1197079	186	94.7763	7.21583	92.2445	6124_OC6h_2_peak_1986	●
PbANKA_12_v3	1188717	1189742	1026	1189199	201	102.528	7.25961	99.8409	6124_OC6h_2_peak_1983	●
PbANKA_12_v3	1540876	1541620	745	1541188	201	102.528	7.25961	99.8409	6124_OC6h_2_peak_2052	●
PbANKA_12_v3	1553207	1554037	831	1553701	190	97.5547	7.2971	94.9698	6124_OC6h_2_peak_2053	●
PbANKA_12_v3	806094	806833	740	806431	204	105.172	7.36742	102.425	6124_OC6h_2_peak_1899	●
PbANKA_12_v3	1032602	1033280	679	1032951	167	87.0732	7.38216	84.6764	6124_OC6h_2_peak_1949	●
PbANKA_12_v3	1566335	1567055	721	1566640	200	103.653	7.40976	100.94	6124_OC6h_2_peak_2057	●
PbANKA_12_v3	1183480	1185989	2510	1185450	235	120.976	7.40997	117.81	6124_OC6h_2_peak_1981	●
PbANKA_12_v3	1016820	1017719	900	1017224	197	102.864	7.47623	100.169	6124_OC6h_2_peak_1947	●
PbANKA_12_v3	846015	847723	1709	846925	181	95.6214	7.55234	93.0733	6124_OC6h_2_peak_1913	●
PbANKA_12_v3	1144197	1145170	974	1144667	183	96.6413	7.55398	94.0747	6124_OC6h_2_peak_1973	●
PbANKA_12_v3	531713	532616	904	532053	165	87.669	7.5616	85.2619	6124_OC6h_2_peak_1865	●
PbANKA_12_v3	1031028	1031998	971	1031666	195	103.065	7.59298	100.365	6124_OC6h_2_peak_1948	●
PbANKA_12_v3	573169	574031	863	573447	167	89.2908	7.63165	86.8557	6124_OC6h_2_peak_1877	●
PbANKA_12_v3	1193919	1194843	925	1194512	187	100.784	7.77341	98.1337	6124_OC6h_2_peak_1985	●
PbANKA_12_v3	792158	793765	1608	792765	174	94.2954	7.79344	91.773	6124_OC6h_2_peak_1895	●
PbANKA_12_v3	1576292	1577000	709	1576755	183	100.456	7.95816	97.8129	6124_OC6h_2_peak_2059	●
PbANKA_12_v3	196562	197660	1099	197268	210	114.639	7.96709	111.655	6124_OC6h_2_peak_1833	●
PbANKA_12_v3	1443346	1443913	568	1443584	192	105.641	8.0088	102.883	6124_OC6h_2_peak_2040	●
PbANKA_12_v3	1220247	1221127	881	1220700	195	107.217	8.00914	104.423	6124_OC6h_2_peak_1992	●
PbANKA_12_v3	896158	896792	635	896473	218	119.877	8.06494	116.745	6124_OC6h_2_peak_1931	●
PbANKA_12_v3	1317899	1318771	873	1318261	236	130.065	8.12577	126.549	6124_OC6h_2_peak_2020	●
PbANKA_12_v3	1154080	1156017	1938	1155177	195	108.986	8.1921	106.15	6124_OC6h_2_peak_1977	●
PbANKA_12_v3	903754	906477	2724	904043	205	114.629	8.22351	111.646	6124_OC6h_2_peak_1933	●
PbANKA_12_v3	1076407	1077601	1195	1076912	183	102.897	8.22594	100.201	6124_OC6h_2_peak_1966	●
PbANKA_12_v3	913170	914075	906	913687	191	107.869	8.30063	105.059	6124_OC6h_2_peak_1934	●
PbANKA_12_v3	1240491	1241240	750	1240867	202	114.112	8.33401	111.144	6124_OC6h_2_peak_1996	●
PbANKA_12_v3	1004460	1005255	796	1004735	228	128.152	8.33563	124.715	6124_OC6h_2_peak_1942	●
PbANKA_12_v3	1228152	1229063	912	1228550	202	114.17	8.33993	111.2	6124_OC6h_2_peak_1994	●
PbANKA_12_v3	999018	999747	730	999418	206	116.718	8.37918	113.676	6124_OC6h_2_peak_1941	●
PbANKA_12_v3	736006	736752	747	736319	197	111.928	8.38792	109.02	6124_OC6h_2_peak_1888	●
PbANKA_12_v3	1293559	1294489	931	1294150	190	108.327	8.40879	105.506	6124_OC6h_2_peak_2014	●
PbANKA_12_v3	1365663	1366450	788	1366029	200	114.68	8.50565	111.695	6124_OC6h_2_peak_2030	●
PbANKA_12_v3	897810	898789	980	898161	201	115.334	8.51679	112.329	6124_OC6h_2_peak_1932	●
PbANKA_12_v3	347582	348285	704	347915	194	112.218	8.59471	109.302	6124_OC6h_2_peak_1847	●
PbANKA_12_v3	188869	189801	933	189357	210	121.305	8.62208	118.128	6124_OC6h_2_peak_1827	●
PbANKA_12_v3	1191325	1192261	937	1191707	217	125.663	8.67052	122.335	6124_OC6h_2_peak_1984	●
PbANKA_12_v3	1527735	1529364	1630	1528297	198	116.891	8.86225	113.845	6124_OC6h_2_peak_2051	●
PbANKA_12_v3	1262076	1263397	1322	1262876	232	140.235	9.26711	136.243	6124_OC6h_2_peak_2004	●
PbANKA_12_v3	218323	219388	1066	218785	220	135.289	9.47688	131.553	6124_OC6h_2_peak_1837	●
PbANKA_12_v3	526777	527876	1100	527205	220	135.289	9.47688	131.553	6124_OC6h_2_peak_1863	●
PbANKA_12_v3	860048	861013	966	860406	228	144.091	9.90023	139.858	6124_OC6h_2_peak_1918	●
PbANKA_12_v3	1051589	1052472	884	1052007	225	142.984	9.97627	138.823	6124_OC6h_2_peak_1959	●
PbANKA_12_v3	1250784	1251490	707	1251153	218	141.174	10.2505	137.127	6124_OC6h_2_peak_1998	●
PbANKA_12_v3	553514	554629	1116	554206	231	150.239	10.3598	145.551	6124_OC6h_2_peak_1871	●
PbANKA_12_v3	549190	550130	941	549657	237	155.357	10.506	149.865	6124_OC6h_2_peak_1870	●
PbANKA_13_v3	1511460	1512230	771	1511973	104	32.341	4.07753	30.6801	6124_OC6h_2_peak_2180
PbANKA_13_v3	437977	438380	404	438213	111	34.9394	4.14203	33.2475	6124_OC6h_2_peak_2087	●
PbANKA_13_v3	1862149	1862924	776	1862384	109	34.4662	4.15346	32.7801	6124_OC6h_2_peak_2257
PbANKA_13_v3	1775933	1776648	716	1776290	127	39.8969	4.173	38.1453	6124_OC6h_2_peak_2218
PbANKA_13_v3	1227699	1228185	487	1228059	111	35.7505	4.22898	34.0488	6124_OC6h_2_peak_2145
PbANKA_13_v3	486058	486605	548	486441	109	36.4733	4.37503	34.7632	6124_OC6h_2_peak_2098
PbANKA_13_v3	2378104	2379050	947	2378883	101	34.2998	4.40971	32.6154	6124_OC6h_2_peak_2329
PbANKA_13_v3	1781233	1782295	1063	1781880	140	47.6439	4.52237	45.8014	6124_OC6h_2_peak_2221	●
PbANKA_13_v3	1502353	1503248	896	1502672	133	46.1665	4.59432	44.3415	6124_OC6h_2_peak_2176
PbANKA_13_v3	1795890	1796514	625	1796220	109	38.628	4.62157	36.8918	6124_OC6h_2_peak_2228	●
PbANKA_13_v3	2299087	2299475	389	2299255	109	38.628	4.62157	36.8918	6124_OC6h_2_peak_2322	●
PbANKA_13_v3	1818707	1820026	1320	1819060	121	43.5217	4.72625	41.7287	6124_OC6h_2_peak_2238	●
PbANKA_13_v3	2474200	2474637	438	2474479	125	45.1561	4.7576	43.3433	6124_OC6h_2_peak_2346	●
PbANKA_13_v3	2016449	2017013	565	2016714	116	42.342	4.78097	40.5628	6124_OC6h_2_peak_2298
PbANKA_13_v3	1840836	1842222	1387	1841692	129	46.7918	4.78741	44.9595	6124_OC6h_2_peak_2246	●
PbANKA_13_v3	1239523	1240334	812	1240082	110	41.3441	4.90359	39.5762	6124_OC6h_2_peak_2150
PbANKA_13_v3	2346376	2346828	453	2346587	109	41.0513	4.91008	39.2867	6124_OC6h_2_peak_2325
PbANKA_13_v3	1769394	1770069	676	1769816	166	61.0686	4.93195	59.0593	6124_OC6h_2_peak_2215
PbANKA_13_v3	1872878	1873812	935	1873237	136	51.4975	5.01842	49.6078	6124_OC6h_2_peak_2258	●
PbANKA_13_v3	1664860	1665338	479	1665105	138	52.813	5.07881	50.9074	6124_OC6h_2_peak_2204	●
PbANKA_13_v3	1956935	1957395	461	1957098	118	45.6933	5.08408	43.8738	6124_OC6h_2_peak_2268
PbANKA_13_v3	2095404	2096150	747	2095901	152	58.3636	5.12785	56.3879	6124_OC6h_2_peak_2311	●
PbANKA_13_v3	2403203	2403711	509	2403531	124	48.2756	5.13178	46.4254	6124_OC6h_2_peak_2334
PbANKA_13_v3	565535	566400	866	565915	117	46.1277	5.17721	44.3032	6124_OC6h_2_peak_2113	●
PbANKA_13_v3	1955202	1955805	604	1955406	127	52.9562	5.53375	51.0485	6124_OC6h_2_peak_2266	●
PbANKA_13_v3	487318	488393	1076	488076	130	54.19	5.54146	52.2668	6124_OC6h_2_peak_2099	●
PbANKA_13_v3	1571556	1572148	593	1571811	150	62.163	5.56076	60.1401	6124_OC6h_2_peak_2193	●
PbANKA_13_v3	1236221	1236773	553	1236487	139	58.3182	5.60816	56.343	6124_OC6h_2_peak_2148	●
PbANKA_13_v3	1850869	1851583	715	1851291	142	60.253	5.68754	58.2536	6124_OC6h_2_peak_2252	●
PbANKA_13_v3	1928513	1929156	644	1928860	140	60.0177	5.74782	58.0216	6124_OC6h_2_peak_2262	●
PbANKA_13_v3	1234520	1235574	1055	1235116	161	69.2378	5.82206	67.1221	6124_OC6h_2_peak_2147	●
PbANKA_13_v3	1789361	1790671	1311	1789839	171	74.1307	5.89719	71.9438	6124_OC6h_2_peak_2226
PbANKA_13_v3	1480225	1480717	493	1480461	132	58.794	5.97829	56.8127	6124_OC6h_2_peak_2169	●
PbANKA_13_v3	1656390	1657024	635	1656666	190	83.1434	5.99705	80.8123	6124_OC6h_2_peak_2203	●
PbANKA_13_v3	1652905	1653547	643	1653296	168	74.782	6.07363	72.5851	6124_OC6h_2_peak_2201	●
PbANKA_13_v3	1232817	1233895	1079	1233407	149	67.3591	6.13634	65.2692	6124_OC6h_2_peak_2146	●
PbANKA_13_v3	1979320	1980232	913	1979844	183	82.1671	6.16682	79.853	6124_OC6h_2_peak_2279	●
PbANKA_13_v3	1219951	1220732	782	1220300	175	78.8535	6.17634	76.5929	6124_OC6h_2_peak_2141	●
PbANKA_13_v3	2392602	2393222	621	2393035	136	62.2822	6.18938	60.2584	6124_OC6h_2_peak_2333	●
PbANKA_13_v3	976804	977519	716	977244	159	72.2275	6.19835	70.0694	6124_OC6h_2_peak_2132	●
PbANKA_13_v3	1445996	1446654	659	1446244	172	78.0067	6.21739	75.7603	6124_OC6h_2_peak_2163	●
PbANKA_13_v3	1217471	1219119	1649	1218004	182	82.9425	6.27433	80.6162	6124_OC6h_2_peak_2139	●
PbANKA_13_v3	1785612	1786605	994	1785946	170	77.9803	6.29728	75.7351	6124_OC6h_2_peak_2224	●
PbANKA_13_v3	1855559	1857414	1856	1856746	154	71.0773	6.30296	68.9366	6124_OC6h_2_peak_2255
PbANKA_13_v3	1224106	1225020	915	1224578	149	69.245	6.34054	67.1291	6124_OC6h_2_peak_2142	●
PbANKA_13_v3	1549705	1550449	745	1549956	160	74.6668	6.40346	72.4736	6124_OC6h_2_peak_2187
PbANKA_13_v3	1810373	1811492	1120	1811073	182	84.5683	6.42199	82.215	6124_OC6h_2_peak_2234	●
PbANKA_13_v3	1510252	1511379	1128	1511056	168	78.9461	6.47801	76.6835	6124_OC6h_2_peak_2179
PbANKA_13_v3	1226131	1227101	971	1226459	158	74.7457	6.50452	72.5496	6124_OC6h_2_peak_2144	●
PbANKA_13_v3	1777891	1779536	1646	1779175	167	78.8027	6.50827	76.5442	6124_OC6h_2_peak_2219	●
PbANKA_13_v3	1575629	1576354	726	1576014	181	85.4239	6.54241	83.0547	6124_OC6h_2_peak_2197	●
PbANKA_13_v3	1991483	1992097	615	1991824	169	82.2062	6.76141	79.891	6124_OC6h_2_peak_2284	●
PbANKA_13_v3	498623	499574	952	499096	174	84.6914	6.77945	82.3335	6124_OC6h_2_peak_2103	●
PbANKA_13_v3	1702972	1703493	522	1703184	163	79.6262	6.78106	77.355	6124_OC6h_2_peak_2207	●
PbANKA_13_v3	1498015	1498502	488	1498273	167	82.1672	6.85329	79.8531	6124_OC6h_2_peak_2173	●
PbANKA_13_v3	1986445	1987143	699	1986766	181	88.8826	6.87209	86.4538	6124_OC6h_2_peak_2282	●
PbANKA_13_v3	1512992	1513995	1004	1513387	183	90.5451	6.94248	88.0883	6124_OC6h_2_peak_2181	●
PbANKA_13_v3	453122	454286	1165	453835	175	87.3476	7.00005	84.9449	6124_OC6h_2_peak_2090	●
PbANKA_13_v3	1499286	1500124	839	1499623	171	85.8483	7.04132	83.4707	6124_OC6h_2_peak_2174	●
PbANKA_13_v3	1669531	1670295	765	1669763	172	86.7411	7.08476	84.3489	6124_OC6h_2_peak_2205	●
PbANKA_13_v3	1960572	1961887	1316	1961680	166	84.8458	7.19061	82.4854	6124_OC6h_2_peak_2272
PbANKA_13_v3	1806325	1808147	1823	1806643	167	85.4295	7.20148	83.0601	6124_OC6h_2_peak_2233
PbANKA_13_v3	1492110	1492742	633	1492425	165	84.8032	7.23923	82.4432	6124_OC6h_2_peak_2171	●
PbANKA_13_v3	1812945	1814223	1279	1813570	170	87.3044	7.24676	84.9026	6124_OC6h_2_peak_2236	●
PbANKA_13_v3	1794921	1795736	816	1795227	192	98.4327	7.28744	95.8302	6124_OC6h_2_peak_2227	●
PbANKA_13_v3	2361613	2362160	548	2361820	164	84.9642	7.31148	82.6019	6124_OC6h_2_peak_2326	●
PbANKA_13_v3	541343	541980	638	541682	203	104.289	7.33149	101.561	6124_OC6h_2_peak_2108	●
PbANKA_13_v3	2038177	2039812	1636	2038620	208	106.776	7.33441	103.992	6124_OC6h_2_peak_2304	●
PbANKA_13_v3	1389903	1390661	759	1390224	166	87.0551	7.43539	84.6586	6124_OC6h_2_peak_2158	●
PbANKA_13_v3	1488005	1488839	835	1488420	165	86.6885	7.45004	84.2973	6124_OC6h_2_peak_2170	●
PbANKA_13_v3	2021483	2022235	753	2021800	196	102.119	7.45244	99.4407	6124_OC6h_2_peak_2300	●
PbANKA_13_v3	1748485	1749261	777	1748786	164	86.5633	7.49243	84.1741	6124_OC6h_2_peak_2212	●
PbANKA_13_v3	1238121	1238918	798	1238396	166	87.6608	7.50366	85.2539	6124_OC6h_2_peak_2149	●
PbANKA_13_v3	548528	550053	1526	549744	187	98.9401	7.58352	96.327	6124_OC6h_2_peak_2110	●
PbANKA_13_v3	1555990	1557715	1726	1556299	223	118.182	7.68006	115.098	6124_OC6h_2_peak_2190	●
PbANKA_13_v3	1838021	1839267	1247	1838776	211	112.482	7.71683	109.56	6124_OC6h_2_peak_2244	●
PbANKA_13_v3	1708098	1709310	1213	1708442	177	95.4751	7.75378	92.9305	6124_OC6h_2_peak_2208	●
PbANKA_13_v3	1504770	1506302	1533	1505226	220	117.509	7.75552	114.444	6124_OC6h_2_peak_2177	●
PbANKA_13_v3	1843566	1845257	1692	1844472	211	113.457	7.80716	110.507	6124_OC6h_2_peak_2247	●
PbANKA_13_v3	1771632	1772901	1270	1772438	205	18.1942	7.90151	16.7189	6124_OC6h_2_peak_2216	●
PbANKA_13_v3	2430261	2430857	597	2430529	194	105.725	7.91005	102.965	6124_OC6h_2_peak_2339	●
PbANKA_13_v3	2440958	2441826	869	2441526	191	104.718	7.9673	101.981	6124_OC6h_2_peak_2343	●
PbANKA_13_v3	2017154	2018131	978	2017625	229	125.745	8.07136	122.413	6124_OC6h_2_peak_2299	●
PbANKA_13_v3	1803412	1804216	805	1803912	208	114.935	8.0966	111.943	6124_OC6h_2_peak_2231	●
PbANKA_13_v3	1242744	1243397	654	1243013	188	104.443	8.10467	101.713	6124_OC6h_2_peak_2151	●
PbANKA_13_v3	560796	561562	767	561199	234	130.338	8.24256	126.811	6124_OC6h_2_peak_2112	●
PbANKA_13_v3	1998506	1999844	1339	1999410	191	107.869	8.30063	105.059	6124_OC6h_2_peak_2286	●
PbANKA_13_v3	2002611	2004081	1471	2003099	204	115.27	8.34204	112.267	6124_OC6h_2_peak_2288	●
PbANKA_13_v3	1852150	1854401	2252	1853130	193	109.699	8.38126	106.845	6124_OC6h_2_peak_2253	●
PbANKA_13_v3	2367693	2368496	804	2368064	198	112.668	8.40871	109.74	6124_OC6h_2_peak_2327	●
PbANKA_13_v3	2012553	2013539	987	2013063	203	115.637	8.43498	112.624	6124_OC6h_2_peak_2295	●
PbANKA_13_v3	2228279	2229178	900	2228762	212	120.903	8.47165	117.739	6124_OC6h_2_peak_2316	●
PbANKA_13_v3	492859	493808	950	493190	194	112.428	8.61771	109.508	6124_OC6h_2_peak_2102	●
PbANKA_13_v3	1523178	1523922	745	1523594	225	130.019	8.6629	126.507	6124_OC6h_2_peak_2184	●
PbANKA_13_v3	1823119	1825650	2532	1824417	210	122.005	8.69332	118.808	6124_OC6h_2_peak_2239	●
PbANKA_13_v3	2062234	2062869	636	2062528	194	114.915	8.89312	111.924	6124_OC6h_2_peak_2307	●
PbANKA_13_v3	1967582	1969866	2285	1969404	209	124.129	8.9719	120.856	6124_OC6h_2_peak_2277	●
PbANKA_13_v3	2071564	2072521	958	2072085	226	134.354	9.02847	130.652	6124_OC6h_2_peak_2308	●
PbANKA_13_v3	2030430	2031220	791	2030787	205	122.442	9.03476	119.228	6124_OC6h_2_peak_2302	●
PbANKA_13_v3	483308	485435	2128	485011	217	130.355	9.14469	126.826	6124_OC6h_2_peak_2097	●
PbANKA_13_v3	1619311	1620045	735	1619652	224	135.299	9.2372	131.561	6124_OC6h_2_peak_2199	●
PbANKA_13_v3	501642	502722	1081	502102	213	129.008	9.24531	125.538	6124_OC6h_2_peak_2104	●
PbANKA_13_v3	1552571	1553789	1219	1552933	219	133.17	9.31649	129.514	6124_OC6h_2_peak_2189	●
PbANKA_13_v3	1858154	1859395	1242	1858990	232	140.911	9.33358	136.882	6124_OC6h_2_peak_2256	●
PbANKA_13_v3	479556	480506	951	480111	207	127.015	9.40804	123.635	6124_OC6h_2_peak_2093	●
PbANKA_13_v3	770078	770731	654	770399	205	126.359	9.46574	123.003	6124_OC6h_2_peak_2123	●
PbANKA_13_v3	2387575	2388650	1076	2388148	217	133.906	9.51772	130.223	6124_OC6h_2_peak_2332	●
PbANKA_13_v3	2383781	2384570	790	2384162	216	133.648	9.55344	129.976	6124_OC6h_2_peak_2331	●
PbANKA_13_v3	1787114	1789060	1947	1787742	226	140.517	9.65182	136.511	6124_OC6h_2_peak_2225	●
PbANKA_13_v3	466403	467426	1024	466875	228	141.809	9.66222	137.724	6124_OC6h_2_peak_2092	●
PbANKA_13_v3	1537432	1538288	857	1537841	233	145.263	9.71015	140.945	6124_OC6h_2_peak_2186	●
PbANKA_13_v3	1636727	1637510	784	1637082	236	149.98	10.0071	145.322	6124_OC6h_2_peak_2200	●
PbANKA_13_v3	1847065	1847997	933	1847486	241	155.76	10.2858	150.23	6124_OC6h_2_peak_2249	●
PbANKA_13_v3	1953596	1954647	1052	1954322	225	147.545	10.4764	143.095	6124_OC6h_2_peak_2265	●
PbANKA_13_v3	1829991	1830860	870	1830546	232	155.235	10.84	149.779	6124_OC6h_2_peak_2242	●
PbANKA_14_v3	458336	458986	651	458605	93	29.3265	4.09161	27.7032	6124_OC6h_2_peak_2353
PbANKA_14_v3	946682	947074	393	946852	94	29.7373	4.10708	28.1089	6124_OC6h_2_peak_2391
PbANKA_14_v3	2361490	2361849	360	2361675	90	29.8114	4.26626	28.182	6124_OC6h_2_peak_2563
PbANKA_14_v3	2393027	2393771	745	2393646	103	33.8612	4.28486	32.182	6124_OC6h_2_peak_2569
PbANKA_14_v3	633835	634155	321	633980	97	32.2965	4.31446	30.6363	6124_OC6h_2_peak_2371
PbANKA_14_v3	663241	663547	307	663376	92	31.2651	4.37778	29.6179	6124_OC6h_2_peak_2372
PbANKA_14_v3	2005731	2006201	471	2006030	108	36.7657	4.44335	35.0519	6124_OC6h_2_peak_2507	●
PbANKA_14_v3	1688366	1689281	916	1688959	116	39.378	4.45523	37.6327	6124_OC6h_2_peak_2456
PbANKA_14_v3	2321926	2322638	713	2322402	112	38.347	4.48001	36.6146	6124_OC6h_2_peak_2551	●
PbANKA_14_v3	665240	665719	480	665443	93	32.6296	4.51683	30.9652	6124_OC6h_2_peak_2373
PbANKA_14_v3	2414672	2415172	501	2414918	128	43.8696	4.52698	42.0722	6124_OC6h_2_peak_2577	●
PbANKA_14_v3	1827875	1828256	382	1828074	111	38.8867	4.57665	37.1474	6124_OC6h_2_peak_2471	●
PbANKA_14_v3	1613101	1613680	580	1613461	118	42.5824	4.73299	40.8004	6124_OC6h_2_peak_2448	●
PbANKA_14_v3	2219044	2219635	592	2219395	104	38.1868	4.76791	36.4565	6124_OC6h_2_peak_2531	●
PbANKA_14_v3	2131941	2132455	515	2132147	108	39.6382	4.78053	37.8897	6124_OC6h_2_peak_2523	●
PbANKA_14_v3	2413046	2413466	421	2413269	117	43.5977	4.8843	41.8038	6124_OC6h_2_peak_2576	●
PbANKA_14_v3	1998880	1999492	613	1999244	131	48.7064	4.91312	46.851	6124_OC6h_2_peak_2506	●
PbANKA_14_v3	1961162	1961782	621	1961371	130	48.6816	4.9464	46.8264	6124_OC6h_2_peak_2496	●
PbANKA_14_v3	2367046	2367469	424	2367193	111	42.2643	4.97247	40.4859	6124_OC6h_2_peak_2565	●
PbANKA_14_v3	1709416	1710402	987	1709988	146	56.5172	5.15865	54.5646	6124_OC6h_2_peak_2458	●
PbANKA_14_v3	509842	510322	481	510197	121	48.4302	5.27436	46.5784	6124_OC6h_2_peak_2356	●
PbANKA_14_v3	906595	907969	1375	907191	146	57.8048	5.28298	55.8358	6124_OC6h_2_peak_2386	●
PbANKA_14_v3	1956163	1957013	851	1956738	126	50.5381	5.3024	48.6603	6124_OC6h_2_peak_2494	●
PbANKA_14_v3	1468746	1469358	613	1468972	154	61.1178	5.31432	59.108	6124_OC6h_2_peak_2421	●
PbANKA_14_v3	2007396	2007988	593	2007626	146	59.1322	5.41346	57.1467	6124_OC6h_2_peak_2508	●
PbANKA_14_v3	1569062	1569645	584	1569337	133	54.5476	5.45285	52.62	6124_OC6h_2_peak_2441	●
PbANKA_14_v3	2043318	2044044	727	2043689	159	64.8653	5.48575	62.8083	6124_OC6h_2_peak_2516	●
PbANKA_14_v3	901401	901924	524	901730	129	56.4509	5.84799	54.499	6124_OC6h_2_peak_2384	●
PbANKA_14_v3	1472085	1472743	659	1472378	137	60.0076	5.88061	58.0117	6124_OC6h_2_peak_2422	●
PbANKA_14_v3	1978413	1979052	640	1978723	204	88.2019	5.93661	85.7853	6124_OC6h_2_peak_2501	●
PbANKA_14_v3	1529541	1530103	563	1529848	174	78.0468	6.14125	75.7992	6124_OC6h_2_peak_2437	●
PbANKA_14_v3	2041949	2042837	889	2042309	152	69.2586	6.202	67.1425	6124_OC6h_2_peak_2515	●
PbANKA_14_v3	2373691	2374456	766	2374062	151	69.3953	6.26248	67.2778	6124_OC6h_2_peak_2566	●
PbANKA_14_v3	1848182	1848760	579	1848449	159	73.2258	6.30016	71.0524	6124_OC6h_2_peak_2476	●
PbANKA_14_v3	887527	888230	704	887989	166	76.3267	6.30571	74.1076	6124_OC6h_2_peak_2381	●
PbANKA_14_v3	1504319	1505200	882	1504834	148	68.6549	6.32371	66.5477	6124_OC6h_2_peak_2431	●
PbANKA_14_v3	1518325	1518929	605	1518610	146	67.8126	6.3271	65.7165	6124_OC6h_2_peak_2434	●
PbANKA_14_v3	1423835	1424983	1149	1424466	207	95.2952	6.39614	92.7542	6124_OC6h_2_peak_2415	●
PbANKA_14_v3	1545713	1546308	596	1545971	173	80.4431	6.40776	78.1589	6124_OC6h_2_peak_2439	●
PbANKA_14_v3	1809373	1810061	689	1809695	163	76.9974	6.50643	74.7689	6124_OC6h_2_peak_2465	●
PbANKA_14_v3	564185	565040	856	564471	150	71.3843	6.5281	69.2395	6124_OC6h_2_peak_2361	●
PbANKA_14_v3	1214086	1214793	708	1214316	156	74.7041	6.59625	72.509	6124_OC6h_2_peak_2403	●
PbANKA_14_v3	554589	555451	863	555120	152	73.0618	6.61456	70.8914	6124_OC6h_2_peak_2360	●
PbANKA_14_v3	586835	587622	788	587218	161	77.1868	6.6198	74.9536	6124_OC6h_2_peak_2366	●
PbANKA_14_v3	1878702	1879351	650	1878998	172	82.7323	6.67561	80.4101	6124_OC6h_2_peak_2482	●
PbANKA_14_v3	1862277	1862912	636	1862570	194	92.881	6.68576	90.3836	6124_OC6h_2_peak_2479	●
PbANKA_14_v3	2391925	2392827	903	2392418	172	82.9964	6.70197	80.6683	6124_OC6h_2_peak_2568	●
PbANKA_14_v3	2246815	2247600	786	2247100	172	83.1813	6.72048	80.8497	6124_OC6h_2_peak_2535	●
PbANKA_14_v3	1933311	1934437	1127	1933829	165	80.5709	6.78325	78.2821	6124_OC6h_2_peak_2489	●
PbANKA_14_v3	2176026	2176837	812	2176274	160	78.6734	6.82798	76.4177	6124_OC6h_2_peak_2525	●
PbANKA_14_v3	2275815	2277247	1433	2276888	187	92.7694	6.97501	90.2747	6124_OC6h_2_peak_2539	●
PbANKA_14_v3	1974305	1975727	1423	1974751	177	88.076	6.97803	85.6613	6124_OC6h_2_peak_2499	●
PbANKA_14_v3	1731229	1731922	694	1731538	168	84.0104	6.99781	81.6642	6124_OC6h_2_peak_2459	●
PbANKA_14_v3	690892	691644	753	691374	175	87.3476	7.00005	84.9449	6124_OC6h_2_peak_2374	●
PbANKA_14_v3	574343	574991	649	574645	171	85.725	7.02843	83.349	6124_OC6h_2_peak_2362	●
PbANKA_14_v3	407203	408070	868	407653	177	88.6203	7.03289	86.1981	6124_OC6h_2_peak_2351	●
PbANKA_14_v3	1527699	1528590	892	1528298	186	93.1889	7.06088	90.6859	6124_OC6h_2_peak_2436	●
PbANKA_14_v3	1451689	1452701	1013	1452003	155	78.8449	7.11169	76.5848	6124_OC6h_2_peak_2420
PbANKA_14_v3	1888272	1889137	866	1888789	184	93.3126	7.16685	90.8073	6124_OC6h_2_peak_2483	●
PbANKA_14_v3	1842897	1843858	962	1843396	204	103.264	7.19404	100.56	6124_OC6h_2_peak_2475	●
PbANKA_14_v3	1936934	1937620	687	1937349	184	93.7565	7.21087	91.2435	6124_OC6h_2_peak_2490	●
PbANKA_14_v3	1904612	1905479	868	1905103	191	97.553	7.24968	94.9683	6124_OC6h_2_peak_2486	●
PbANKA_14_v3	2288154	2289017	864	2288687	175	91.3316	7.41516	88.8613	6124_OC6h_2_peak_2542	●
PbANKA_14_v3	1969125	1969784	660	1969366	177	92.7844	7.46406	90.2895	6124_OC6h_2_peak_2498	●
PbANKA_14_v3	1638630	1639592	963	1639071	243	126.123	7.50317	122.775	6124_OC6h_2_peak_2450	●
PbANKA_14_v3	1800829	1801423	595	1801117	198	103.757	7.51399	101.042	6124_OC6h_2_peak_2464	●
PbANKA_14_v3	1617109	1617949	841	1617668	203	106.326	7.52035	103.552	6124_OC6h_2_peak_2449	●
PbANKA_14_v3	2404295	2405480	1186	2405101	178	93.8162	7.52056	91.302	6124_OC6h_2_peak_2574	●
PbANKA_14_v3	1930320	1931029	710	1930687	174	92.259	7.5689	89.7726	6124_OC6h_2_peak_2488	●
PbANKA_14_v3	1985660	1986380	721	1986106	198	104.419	7.5777	101.69	6124_OC6h_2_peak_2503	●
PbANKA_14_v3	1683374	1683973	600	1683647	188	99.7622	7.61589	97.1324	6124_OC6h_2_peak_2454	●
PbANKA_14_v3	2019261	2020029	769	2019599	193	103.309	7.71782	100.604	6124_OC6h_2_peak_2513	●
PbANKA_14_v3	2303868	2304486	619	2304218	201	108.499	7.82542	105.674	6124_OC6h_2_peak_2545	●
PbANKA_14_v3	2053341	2054173	833	2053686	224	122.191	7.98877	118.987	6124_OC6h_2_peak_2518	●
PbANKA_14_v3	891377	892301	925	891817	191	107.869	8.30063	105.059	6124_OC6h_2_peak_2382	●
PbANKA_14_v3	2009679	2010464	786	2010098	231	129.794	8.33777	126.291	6124_OC6h_2_peak_2509	●
PbANKA_14_v3	1825167	1825847	681	1825521	222	125.815	8.4202	122.481	6124_OC6h_2_peak_2470	●
PbANKA_14_v3	2339722	2340522	801	2340024	229	130.16	8.47003	126.639	6124_OC6h_2_peak_2558	●
PbANKA_14_v3	2299472	2301752	2281	2299843	219	126.092	8.6041	122.748	6124_OC6h_2_peak_2544	●
PbANKA_14_v3	1867115	1867812	698	1867455	197	114.092	8.61849	111.125	6124_OC6h_2_peak_2480	●
PbANKA_14_v3	2345955	2346540	586	2346248	226	131.888	8.78866	128.295	6124_OC6h_2_peak_2559	●
PbANKA_14_v3	1534125	1535494	1370	1535183	207	121.566	8.82125	118.381	6124_OC6h_2_peak_2438	●
PbANKA_14_v3	1479996	1481003	1008	1480506	204	120.272	8.86265	117.127	6124_OC6h_2_peak_2424	●
PbANKA_14_v3	2353351	2354121	771	2353633	194	115.009	8.90366	112.015	6124_OC6h_2_peak_2561	●
PbANKA_14_v3	2312394	2313062	669	2312744	216	128.076	8.96929	124.645	6124_OC6h_2_peak_2547	●
PbANKA_14_v3	2409607	2410336	730	2409956	219	129.982	8.98985	126.474	6124_OC6h_2_peak_2575	●
PbANKA_14_v3	2318091	2318820	730	2318523	212	126.23	9.01345	122.878	6124_OC6h_2_peak_2550	●
PbANKA_14_v3	2399248	2400588	1341	2399669	232	137.752	9.02635	133.902	6124_OC6h_2_peak_2572	●
PbANKA_14_v3	1989582	1990421	840	1990062	217	129.588	9.06573	126.095	6124_OC6h_2_peak_2504	●
PbANKA_14_v3	2283306	2284332	1027	2283913	210	125.77	9.08514	122.438	6124_OC6h_2_peak_2541	●
PbANKA_14_v3	1284391	1285108	718	1284699	231	139.25	9.22734	135.314	6124_OC6h_2_peak_2409	●
PbANKA_14_v3	1962437	1963360	924	1962912	230	145.46	9.91674	141.137	6124_OC6h_2_peak_2497	●
PbANKA_14_v3	2384500	2385248	749	2384891	214	136.024	9.94651	132.249	6124_OC6h_2_peak_2567	●
