# Supplementary material for: Identification of a novel AP2 transcription factor in zygotes with an essential role in Plasmodium ookinete development
Source: PLoS Pathog. 2022 Aug 10;18(8):e1010510. doi: 10.1371/journal.ppat.1010510 (PMC9394825; doi:10.1371/journal.ppat.1010510)
Supplement: S2 Table — (XLSX) [file ppat.1010510.s005.xlsx]

## Sheet: Sheet1
Table S2 List of target genes of AP2-Z
ID	annotation	crassification	Target of AP2-FG	Target of AP2-O
PBANKA_0102600	centrosomal protein CEP76, putative	chromatin
PBANKA_0103200	conserved protein, unknown function		●
PBANKA_0103400	glyoxalase I-like protein GILP, putative	organella
PBANKA_0103900	RNA-binding protein, putative	RNA binding
PBANKA_0104200	calcium-binding protein, putative	others		●
PBANKA_0104500	conserved Plasmodium protein, unknown function			●
PBANKA_0106400	GTP-binding protein, putative	others		●
PBANKA_0106500	conserved Plasmodium protein, unknown function			●
PBANKA_0107000	conserved Plasmodium protein, unknown function		●	●
PBANKA_0107400	ornithine aminotransferase, putative	others	●	●
PBANKA_0107700	zinc transporter ZIP1	others		●
PBANKA_0108300	palmitoyltransferase DHHC2	pellicle/IMC
PBANKA_0108800	histone H3, putative	chromatin	●
PBANKA_0110200	lsm12, putative	transcription and translation
PBANKA_0111100	6-cysteine protein	surface proteins
PBANKA_0111600	rhoptry protein ROP14, putative	organella		●
PBANKA_0112000	syntaxin-binding protein, putative	vesicular protein transport		●
PBANKA_0202200	conserved Plasmodium protein, unknown function			●
PBANKA_0202400	conserved Plasmodium protein, unknown function			●
PBANKA_0203400	FAD-linked sulfhydryl oxidase ERV1, putative	redox system		●
PBANKA_0203500	selenocysteine-specific elongation factor, putative	transcription and translation		●
PBANKA_0204100	N-acetyltransferase, GNAT family, putative	others
PBANKA_0204700	mitochondrial carrier protein, putative	organella
PBANKA_0204800	secreted ookinete protein, putative	secretory proteins
PBANKA_0206800	conserved Plasmodium protein, unknown function			●
PBANKA_0208400	major facilitator superfamily-related transporter, putative	others	●
PBANKA_0209300	actin-related protein	pellicle/IMC	●	●
PBANKA_0209700	zinc-carboxypeptidase, putative	proteolysis		●
PBANKA_0209800	conserved protein, unknown function
PBANKA_0210000	vacuolar protein sorting-associated protein 51, putative	vesicular protein transport
PBANKA_0210300	seipin domain-containing protein, putative	others	●	●
PBANKA_0210400	DNA mismatch repair protein PMS1, putative	DNA replication and repair		●
PBANKA_0211400	DNA (cytosine-5)-methyltransferase, putative	others	●
PBANKA_0211500	proteasome subunit alpha type-5, putative	proteolysis	●
PBANKA_0302500	hexose transporter	others		●
PBANKA_0303100	PCI domain-containing protein, putative	others		●
PBANKA_0303600	26S proteasome regulatory subunit RPN1, putative	proteolysis	●
PBANKA_0304500	conserved Plasmodium protein, unknown function
PBANKA_0305800	conserved Plasmodium protein, unknown function		●
PBANKA_0305900	conserved Plasmodium protein, unknown function		●
PBANKA_0306900	Sec61-gamma subunit of protein translocation complex, putative	vesicular protein transport	●
PBANKA_0308400	UDP-N-acetylglucosamine transferase subunit ALG14, putative	others		●
PBANKA_0310000	protein SIS1, putative	transcription and translation		●
PBANKA_0310600	conserved protein, unknown function			●
PBANKA_0311000	protein transport protein SEC31, putative	vesicular protein transport		●
PBANKA_0311500	conserved Plasmodium protein, unknown function			●
PBANKA_0312000	conserved Plasmodium protein, unknown function			●
PBANKA_0312500	origin recognition complex subunit 5, putative	DNA replication and repair		●
PBANKA_0313100	vacuolar protein sorting-associated protein 45, putative	vesicular protein transport	●	●
PBANKA_0313500	TMEM121 domain-containing protein, putative	others		●
PBANKA_0313700	conserved Plasmodium membrane protein, unknown function			●
PBANKA_0314200	calcium-dependent protein kinase 1	kinase	●	●
PBANKA_0401700	CLP1 P-loop domain-containing protein, putative	transcription and translation		●
PBANKA_0402700	inner membrane complex protein 1e	pellicle/IMC	●
PBANKA_0403100	1-cys-glutaredoxin-like protein-1, putative	redox system		●
PBANKA_0403200	circumsporozoite (CS) protein	secretory proteins
PBANKA_0403700	conserved Plasmodium protein, unknown function		●
PBANKA_0404400	conserved protein, unknown function		●
PBANKA_0404700	glutaredoxin 1, putative	redox system	●
PBANKA_0404800	FAD-dependent glycerol-3-phosphate dehydrogenase, putative	redox system	●
PBANKA_0405500	60S ribosomal protein L7, putative	transcription and translation
PBANKA_0406400	zinc finger protein, putative	zinc finger proteins
PBANKA_0406900	conserved protein, unknown function			●
PBANKA_0407400	serine/threonine protein kinase, putative	kinase
PBANKA_0408200	calcium-dependent protein kinase 3	kinase		●
PBANKA_0409000	conserved Plasmodium protein, unknown function			●
PBANKA_0409700	plasmepsin VI, putative	proteolysis	●
PBANKA_0410650	conserved Plasmodium protein, unknown function			●
PBANKA_0412900	circumsporozoite- and TRAP-related protein	secretory proteins		●
PBANKA_0413300	mitochondrial ribosomal protein L29/L47 precursor, putative	organella		●
PBANKA_0413500	conserved Plasmodium protein, unknown function		●
PBANKA_0414100	inorganic pyrophosphatase, putative	others	●	●
PBANKA_0415000	Maf-like protein, putative	others
PBANKA_0415100	conserved Plasmodium protein, unknown function
PBANKA_0415200	vacuolar protein sorting-associated protein 46, putative	vesicular protein transport
PBANKA_0415300	exoribonuclease II, putative	others
PBANKA_0502600	peptidase, putative	proteolysis	●
PBANKA_0502650	conserved Plasmodium protein, unknown function		●
PBANKA_0503800	conserved Plasmodium protein, unknown function			●
PBANKA_0504300	flagellar outer arm dynein-associated protein, putative	vesicular protein transport	●
PBANKA_0504400	conserved Plasmodium protein, unknown function		●	●
PBANKA_0504600	rRNA (cytosine-C(5))-methyltransferase, putative	transcription and translation		●
PBANKA_0504700	ribosomal silencing factor RsfS, putative	transcription and translation		●
PBANKA_0505200	conserved protein, unknown function			●
PBANKA_0505300	conserved Plasmodium protein, unknown function			●
PBANKA_0505500	apicoplast integral membrane protein, putative	organella		●
PBANKA_0505700	ATP-dependent RNA helicase ROK1, putative	transcription and translation	●	●
PBANKA_0505800	deoxyribose-phosphate aldolase, putative	others	●	●
PBANKA_0506100	PHAX domain-containing protein, putative	RNA binding
PBANKA_0508200	conserved Plasmodium protein, unknown function			●
PBANKA_0508300	conserved Plasmodium protein, unknown function
PBANKA_0508600	conserved Plasmodium protein, unknown function			●
PBANKA_0508700	conserved Plasmodium protein, unknown function			●
PBANKA_0508800	RAP protein, putative	others	●	●
PBANKA_0508900	conserved protein, unknown function		●	●
PBANKA_0509500	conserved protein, unknown function			●
PBANKA_0509600	conserved Plasmodium protein, unknown function			●
PBANKA_0510400	conserved protein, unknown function			●
PBANKA_0510500	conserved Plasmodium protein, unknown function			●
PBANKA_0510700	conserved Plasmodium protein, unknown function			●
PBANKA_0510900	40S ribosomal protein S2, putative	transcription and translation
PBANKA_0511000	biotin--protein ligase 1	others		●
PBANKA_0513000	inner membrane complex protein 1m, putative	pellicle/IMC	●
PBANKA_0513800	heptatricopeptide repeat and RAP domain-containing protein, putative	organella	●	●
PBANKA_0514900	ookinete surface protein P28	surface proteins	●	●
PBANKA_0515000	ookinete surface protein P25	surface proteins	●	●
PBANKA_0515300	conserved Plasmodium protein, unknown function			●
PBANKA_0518100	thioredoxin-like associated protein 2, putative	redox system		●
PBANKA_0521700	AP2 domain transcription factor, putative	transcription and translation		●
PBANKA_0522300	conserved Plasmodium protein, unknown function		●
PBANKA_0523200	serpentine receptor, putative	surface proteins
PBANKA_0523700	conserved Plasmodium protein, unknown function
PBANKA_0601500	trimethylguanosine synthase, putative	transcription and translation		●
PBANKA_0602800	ubiquitin-conjugating enzyme E2, putative	proteolysis	●	●
PBANKA_0603000	conserved Plasmodium protein, unknown function			●
PBANKA_0603100	conserved Plasmodium protein, unknown function			●
PBANKA_0603400	conserved protein, unknown function			●
PBANKA_0603500	cytidine deaminase, putative	others		●
PBANKA_0604000	conserved Plasmodium protein, unknown function			●
PBANKA_0604300	tetratricopeptide repeat protein, putative	others
PBANKA_0604900	conserved Plasmodium protein, unknown function
PBANKA_0605000	rhodanese like protein, putative	organella
PBANKA_0608200	ATP synthase mitochondrial F1 complex assembly factor 1, putative	organella
PBANKA_0609500	kinesin-7, putative	vesicular protein transport		●
PBANKA_0610300	polyubiquitin, putative	proteolysis	●	●
PBANKA_0610700	conserved Plasmodium protein, unknown function
PBANKA_0611200	conserved protein, unknown function			●
PBANKA_0612200	conserved Plasmodium protein, unknown function
PBANKA_0612400	AP2-Z	transcription and translation	●	●
PBANKA_0613200	DNA polymerase alpha catalytic subunit A, putative	DNA replication and repair
PBANKA_0615500	conserved Plasmodium protein, unknown function
PBANKA_0616200	conserved Plasmodium protein, unknown function
PBANKA_0616400	conserved protein, unknown function			●
PBANKA_0616500	conserved protein, unknown function			●
PBANKA_0617500	exosome complex component CSL4, putative	others		●
PBANKA_0617800	conserved Plasmodium protein, unknown function			●
PBANKA_0617900	apoptosis-inducing factor, putative	redox system		●
PBANKA_0618500	conserved Plasmodium protein, unknown function			●
PBANKA_0619200	secreted ookinete protein, putative	secretory proteins	●	●
PBANKA_0619600	protein pelota homolog, putative	transcription and translation		●
PBANKA_0620500	tRNAHis guanylyltransferase, putative	transcription and translation
PBANKA_0620600	protein CPH1, putative	others	●	●
PBANKA_0620700	conserved Plasmodium protein, unknown function		●	●
PBANKA_0620900	conserved Plasmodium protein, unknown function			●
PBANKA_0621000	dynactin subunit 5, putative	vesicular protein transport	●	●
PBANKA_0621100	proteasome assembly chaperone 4, putative	proteolysis	●	●
PBANKA_0621500	Rab GTPase activator and protein kinase, putative	kinase		●
PBANKA_0622300	kelch domain-containing protein, putative	others		●
PBANKA_0701900	GPI-anchored micronemal antigen, putative	secretory proteins		●
PBANKA_0703200	ribosomal protein L21, apicoplast, putative	organella		●
PBANKA_0703900	receptor for activated c kinase, putative	kinase	●
PBANKA_0704200	dehydrodolichyl diphosphate synthetase, putative	others
PBANKA_0706500	exonuclease, putative	others		●
PBANKA_0706600	conserved Plasmodium protein, unknown function			●
PBANKA_0707100	inner membrane complex protein 1i	pellicle/IMC	●	●
PBANKA_0708500	phosphorylated CTD interacting factor 1 WW domain-containing protein, putative	transcription and translation
PBANKA_0708600	quinone oxidoreductase, putative	redox system
PBANKA_0709200	polyribonucleotide 5'-hydroxyl-kinase Clp1, putative	transcription and translation		●
PBANKA_0709300	ribosomal RNA small subunit methyltransferase NEP1, putative	transcription and translation		●
PBANKA_0709600	conserved protein, unknown function		●	●
PBANKA_0710400	conserved Plasmodium protein, unknown function
PBANKA_0711400	perforin-like protein 4	secretory proteins		●
PBANKA_0711600	perforin-like protein 5	secretory proteins		●
PBANKA_0712000	U3 small nucleolar ribonucleoprotein protein IMP4, putative	transcription and translation	●
PBANKA_0712300	zinc finger protein, putative	zinc finger proteins	●
PBANKA_0712500	dynactin subunit 6, putative	vesicular protein transport	●	●
PBANKA_0712800	U4/U6.U5 small nuclear ribonucleoprotein, putative	transcription and translation
PBANKA_0713200	conserved protein, unknown function		●	●
PBANKA_0713700	tRNA modification GTPase, putative	transcription and translation
PBANKA_0713800	NEDD8-activating enzyme E1 catalytic subunit, putative	DNA replication and repair
PBANKA_0714000	meiotic recombination protein DMC1	DNA replication and repair	●	●
PBANKA_0714300	small heat shock protein HSP20	chaperone		●
PBANKA_0714500	conserved Plasmodium protein, unknown function			●
PBANKA_0715000	vacuolar protein sorting-associated protein 9, putative	vesicular protein transport
PBANKA_0716800	conserved Plasmodium protein, unknown function			●
PBANKA_0717600	GTP:AMP phosphotransferase, putative	organella		●
PBANKA_0718300	DNA helicase MCM9, putative	DNA replication and repair		●
PBANKA_0718700	CDGSH iron-sulfur domain-containing protein, putative	organella	●	●
PBANKA_0718800	small GTP-binding protein sar1, putative	vesicular protein transport	●
PBANKA_0718900	conserved Plasmodium protein, unknown function		●
PBANKA_0719100	conserved Plasmodium protein, unknown function		●	●
PBANKA_0721000	conserved protein, unknown function		●	●
PBANKA_0807200	conserved Plasmodium protein, unknown function			●
PBANKA_0807900	conserved Plasmodium protein, unknown function
PBANKA_0808000	cdc2-related protein kinase 4, putative	kinase
PBANKA_0808200	proteasome subunit alpha type-3, putative	proteolysis		●
PBANKA_0808300	E3 ubiquitin-protein ligase, putative	proteolysis
PBANKA_0809200	ribosomal protein L35, apicoplast, putative	organella
PBANKA_0809500	apicoplast integral membrane protein, putative	organella
PBANKA_0810700	subpellicular microtubule protein 1, putative	pellicle/IMC	●	●
PBANKA_0814800	conserved Plasmodium protein, unknown function			●
PBANKA_0814900	arginine--tRNA ligase, putative	organella
PBANKA_0815000	pseudouridylate synthase, putative	transcription and translation
PBANKA_0816900	conserved Plasmodium protein, unknown function		●	●
PBANKA_0818400	conserved Plasmodium protein, unknown function			●
PBANKA_0818900	endoplasmic reticulum chaperone BiP, putative	chaperone	●	●
PBANKA_0819600	conserved Plasmodium protein, unknown function
PBANKA_0820200	thioredoxin-like protein 1, putative	redox system		●
PBANKA_0821300	conserved Plasmodium protein, unknown function			●
PBANKA_0821500	conserved Plasmodium protein, unknown function			●
PBANKA_0821700	inosine-5'-monophosphate dehydrogenase, putative	others
PBANKA_0821800	U4/U6 snRNA-associated-splicing factor, putative	transcription and translation
PBANKA_0821900	ubiquitin-conjugating enzyme E2, putative	proteolysis	●
PBANKA_0822900	dynein intermediate chain, putative	vesicular protein transport
PBANKA_0824200	perforin-like protein 3	secretory proteins		●
PBANKA_0825700	telomeric repeat binding factor 1, putative	chromatin	●	●
PBANKA_0825900	conserved Plasmodium protein, unknown function		●	●
PBANKA_0826200	protein phosphatase-beta, putative	others
PBANKA_0826500	histone deacetylase 1, putative	chromatin		●
PBANKA_0826800	protein kinase, putative	kinase
PBANKA_0829200	conserved protein, unknown function			●
PBANKA_0829300	conserved Plasmodium protein, unknown function
PBANKA_0829500	conserved Plasmodium protein, unknown function			●
PBANKA_0829600	serine/threonine protein kinase, putative	kinase		●
PBANKA_0829900	conserved protein, unknown function			●
PBANKA_0830400	G2 protein	pellicle/IMC	●	●
PBANKA_0832800	conserved Plasmodium protein, unknown function			●
PBANKA_0833100	M18 aspartyl aminopeptidase, putative	proteolysis	●
PBANKA_0833700	conserved Plasmodium protein, unknown function			●
PBANKA_0833900	conserved Plasmodium protein, unknown function
PBANKA_0834200	conserved Plasmodium protein, unknown function		●	●
PBANKA_0834700	conserved Plasmodium protein, unknown function			●
PBANKA_0834800	histidine--tRNA ligase, putative	transcription and translation		●
PBANKA_0834900	TFIIH basal transcription factor complex helicase XPD subunit, putative	transcription and translation		●
PBANKA_0835900	protein kish, putative	vesicular protein transport		●
PBANKA_0904500	SUMO-activating enzyme subunit 1, putative	others		●
PBANKA_0905300	conserved Plasmodium protein, unknown function
PBANKA_0905400	conserved Plasmodium protein, unknown function
PBANKA_0905900	AP2 domain transcription factor AP2-O	transcription and translation
PBANKA_0906000	alpha/beta hydrolase, putative	others	●	●
PBANKA_0906100	conserved Plasmodium protein, unknown function			●
PBANKA_0906600	coproporphyrinogen-III oxidase, putative	others	●
PBANKA_0906800	conserved Plasmodium protein, unknown function		●
PBANKA_0907000	heptatricopeptide repeat-containing protein, putative	RNA binding		●
PBANKA_0907100	inner membrane complex protein 1b	pellicle/IMC		●
PBANKA_0908600	conserved Plasmodium protein, unknown function			●
PBANKA_0909400	conserved Plasmodium protein, unknown function
PBANKA_0909500	AAA family ATPase, putative	others	●
PBANKA_0916000	conserved Plasmodium protein, unknown function			●
PBANKA_0916500	conserved Plasmodium protein, unknown function			●
PBANKA_0916600	oxysterol-binding protein, putative	others
PBANKA_0916700	conserved Plasmodium protein, unknown function			●
PBANKA_0917000	conserved Plasmodium protein, unknown function			●
PBANKA_0917100	serpentine receptor, putative	surface proteins		●
PBANKA_0918000	60S acidic ribosomal protein P0, putative	transcription and translation
PBANKA_0919900	ATP-dependent 6-phosphofructokinase, putative	others	●
PBANKA_0920300	conserved Plasmodium protein, unknown function
PBANKA_0921200	conserved Plasmodium protein, unknown function			●
PBANKA_0921600	RNA-binding protein, putative	RNA binding		●
PBANKA_0922200	autophagy-related protein 7, putative	others		●
PBANKA_0922400	XTBD domain-containing protein, putative	transcription and translation		●
PBANKA_0922500	kelch domain-containing protein, putative	others		●
PBANKA_0922800	small nuclear ribonucleoprotein Sm D1, putative	transcription and translation		●
PBANKA_0924000	conserved protein, unknown function		●	●
PBANKA_0924500	structural maintenance of chromosomes protein 5, putative	DNA replication and repair		●
PBANKA_0924700	RAP protein, putative	others
PBANKA_0925600	conserved Plasmodium protein, unknown function			●
PBANKA_0926500	peptidase M16, putative	proteolysis
PBANKA_0928500	ATP-dependent zinc metalloprotease FTSH, putative	proteolysis		●
PBANKA_0928800	splicing factor U2AF small subunit, putative	transcription and translation		●
PBANKA_0929400	myosin light chain B, putative	pellicle/IMC	●
PBANKA_0929800	insulinase, putative	proteolysis
PBANKA_0929900	heat shock protein 90, putative	chaperone
PBANKA_0930100	conserved Plasmodium protein, unknown function			●
PBANKA_0930300	GTP-binding nuclear protein RAN/TC4, putative	vesicular protein transport		●
PBANKA_0931100	conserved protein, unknown function		●	●
PBANKA_0932500	histone-lysine N-methyltransferase SET7, putative	chromatin
PBANKA_0935500	conserved Plasmodium protein, unknown function
PBANKA_0936300	protein transport protein BOS1, putative	vesicular protein transport
PBANKA_0936600	conserved Plasmodium protein, unknown function			●
PBANKA_0936700	ES2 protein, putative	others		●
PBANKA_0937500	conserved Plasmodium protein, unknown function			●
PBANKA_0939500	DNA repair protein RAD51	DNA replication and repair
PBANKA_0941000	conserved Plasmodium protein, unknown function
PBANKA_0942000	calcium/calmodulin-dependent protein kinase, putative	kinase
PBANKA_0942800	syntaxin, putative	vesicular protein transport		●
PBANKA_1003400	lysine decarboxylase, putative	others
PBANKA_1009900	conserved Plasmodium protein, unknown function			●
PBANKA_1012600	conserved Plasmodium protein, unknown function			●
PBANKA_1012900	SNARE protein, putative	vesicular protein transport
PBANKA_1013200	succinyl-CoA ligase [ADP-forming] subunit beta, putative	others	●	●
PBANKA_1013900	PhIL1 interacting protein PIP3, putative	pellicle/IMC		●
PBANKA_1014100	endonuclease/exonuclease/phosphatase family protein, putative	DNA replication and repair		●
PBANKA_1014800	ADP-dependent DNA helicase RecQ, putative	DNA replication and repair		●
PBANKA_1015000	mitochondrial ribosomal protein L15 precursor, putative	organella
PBANKA_1015600	apicoplast ribosomal protein L15 precursor, putative	organella
PBANKA_1015700	protein archease, putative	transcription and translation
PBANKA_1015800	conserved Plasmodium protein, unknown function			●
PBANKA_1019000	conserved Plasmodium protein, unknown function			●
PBANKA_1019100	DEAD/DEAH box helicase, putative	DNA replication and repair		●
PBANKA_1019200	conserved Plasmodium protein, unknown function			●
PBANKA_1019900	conserved Plasmodium protein, unknown function
PBANKA_1020300	ankyrin-repeat protein, putative	others
PBANKA_1020500	14-3-3 protein, putative	others		●
PBANKA_1021000	conserved Plasmodium protein, unknown function			●
PBANKA_1021100	DnaJ protein, putative	chaperone		●
PBANKA_1021200	conserved Plasmodium protein, unknown function		●	●
PBANKA_1022600	pantothenate kinase 1, putative	others		●
PBANKA_1025700	inner membrane complex protein 1l, putative	pellicle/IMC		●
PBANKA_1027600	conserved protein, unknown function
PBANKA_1027900	small nuclear ribonucleoprotein-associated protein B, putative	transcription and translation
PBANKA_1034500	conserved protein, unknown function
PBANKA_1035200	LCCL domain-containing protein	others	●	●
PBANKA_1036300	RNA-binding protein, putative	transcription and translation		●
PBANKA_1036400	ribosome biogenesis protein BOP1, putative	transcription and translation		●
PBANKA_1102900	conserved Plasmodium protein, unknown function
PBANKA_1103200	protein kinase, putative	kinase		●
PBANKA_1103300	myosin B	pellicle/IMC
PBANKA_1103700	AN1-type zinc finger protein, putative	zinc finger proteins
PBANKA_1103900	conserved Plasmodium protein, unknown function		●	●
PBANKA_1104200	2-oxoisovalerate dehydrogenase subunit beta, mitochondrial, putative	others		●
PBANKA_1104300	centrosomal protein CEP120, putative	chromatin
PBANKA_1104800	actin-like protein, putative	pellicle/IMC
PBANKA_1107100	subtilisin-like protease 1	secretory proteins	●	●
PBANKA_1107500	conserved Plasmodium protein, unknown function			●
PBANKA_1108300	pre-mRNA-processing ATP-dependent RNA helicase PRP5, putative	transcription and translation		●
PBANKA_1109100	ERCC4 domain-containing protein, putative	DNA replication and repair		●
PBANKA_1109900	stripes inner membrane complex protein, putative	pellicle/IMC		●
PBANKA_1111700	conserved protein, unknown function
PBANKA_1111800	glutathione synthetase	redox system		●
PBANKA_1111900	CDK-activating kinase assembly factor MAT1, putative	kinase		●
PBANKA_1112000	conserved Plasmodium protein, unknown function			●
PBANKA_1112300	ras-related protein Rab-1B, putative	vesicular protein transport
PBANKA_1113300	deoxyribodipyrimidine photo-lyase, putative	DNA replication and repair
PBANKA_1115300	glideosome-associated protein 40, putative	pellicle/IMC	●
PBANKA_1115700	kinetochore protein NDC80, putative	others	●
PBANKA_1116100	conserved protein, unknown function		●	●
PBANKA_1116200	ras GTPAse, putative	others
PBANKA_1116400	conserved Plasmodium protein, unknown function			●
PBANKA_1116800	conserved protein, unknown function			●
PBANKA_1117100	histone H3 variant, putative	chromatin	●
PBANKA_1117600	LMBR1 domain-containing protein, putative	surface proteins		●
PBANKA_1117700	malate dehydrogenase, putative	others	●
PBANKA_1118200	conserved protein, unknown function
PBANKA_1118300	conserved Plasmodium protein, unknown function
PBANKA_1118400	conserved Plasmodium protein, unknown function			●
PBANKA_1118700	acyl-CoA synthetase, putative	others		●
PBANKA_1118800	conserved Plasmodium protein, unknown function			●
PBANKA_1119200	secreted ookinete protein 25	surface proteins		●
PBANKA_1120100	conserved Plasmodium protein, unknown function		●	●
PBANKA_1121000	conserved Plasmodium protein, unknown function
PBANKA_1121900	chorismate synthase	others		●
PBANKA_1122200	EGF-like membrane protein, putative	surface proteins
PBANKA_1122300	MEI2-like RNA-binding protein, putative	RNA binding
PBANKA_1122500	conserved Plasmodium protein, unknown function			●
PBANKA_1122600	ATP-dependent RNA helicase SUV3, putative	organella		●
PBANKA_1123300	conserved protein, unknown function			●
PBANKA_1123400	anaphase-promoting complex subunit 11, putative	proteolysis		●
PBANKA_1124600	conserved protein, unknown function			●
PBANKA_1124700	conserved Plasmodium protein, unknown function			●
PBANKA_1129000	secreted ookinete protein, putative	secretory proteins	●	●
PBANKA_1129500	bifunctional methylenetetrahydrofolate dehydrogenase/cyclohydrolase, putative	redox system		●
PBANKA_1130800	phosphoinositide phosphatase SAC1, putative	others		●
PBANKA_1131400	metacaspase-1	proteolysis	●	●
PBANKA_1131500	conserved Plasmodium protein, unknown function		●	●
PBANKA_1132200	RWD domain-containing protein, putative	others
PBANKA_1134900	zinc finger protein, putative	zinc finger proteins	●	●
PBANKA_1141700	ubiquitin-60S ribosomal protein L40, putative	others
PBANKA_1141800	conserved Plasmodium protein, unknown function
PBANKA_1141900	DIP13 homolog, putative	pellicle/IMC	●	●
PBANKA_1143700	secreted ookinete protein, putative	secretory proteins		●
PBANKA_1143800	conserved Plasmodium protein, unknown function		●	●
PBANKA_1202000	inner membrane complex protein 1c	pellicle/IMC	●	●
PBANKA_1203600	conserved Plasmodium protein, unknown function
PBANKA_1204000	conserved Plasmodium protein, unknown function
PBANKA_1208000	tubulin--tyrosine ligase, putative	pellicle/IMC	●
PBANKA_1209400	inner membrane complex sub-compartment protein 1	pellicle/IMC	●	●
PBANKA_1212300	translation initiation factor eIF-2B subunit delta, putative	transcription and translation
PBANKA_1218100	oocyst capsule protein Cap380	surface proteins		●
PBANKA_1219100	inner membrane complex protein 1d	pellicle/IMC	●	●
PBANKA_1220500	conserved protein, unknown function
PBANKA_1220800	conserved Plasmodium protein, unknown function			●
PBANKA_1221400	protein transport protein USE1, putative	vesicular protein transport		●
PBANKA_1221500	50S ribosomal protein L1, mitochondrial, putative	organella		●
PBANKA_1221700	conserved protein, unknown function
PBANKA_1222200	protein MPODD	organella
PBANKA_1222300	coatomer subunit epsilon, putative	vesicular protein transport		●
PBANKA_1222700	conserved Plasmodium protein, unknown function			●
PBANKA_1223200	coenzyme Q-binding protein COQ10 homolog, mitochondrial, putative	organella	●	●
PBANKA_1225400	gamete release protein	secretory proteins		●
PBANKA_1226100	conserved Plasmodium protein, unknown function			●
PBANKA_1226500	proteasome subunit beta type-4, putative	proteolysis		●
PBANKA_1226800	DNA repair and recombination protein RAD54, putative	DNA replication and repair	●	●
PBANKA_1227500	conserved Plasmodium protein, unknown function
PBANKA_1228300	lysine-specific histone demethylase, putative	transcription and translation	●	●
PBANKA_1228900	von Willebrand factor A domain-related protein	secretory proteins		●
PBANKA_1229500	endonuclease III-like protein 1, putative	DNA replication and repair
PBANKA_1229600	conserved Plasmodium protein, unknown function
PBANKA_1230100	ribonuclease, putative	others
PBANKA_1230600	conserved oligomeric Golgi complex subunit 4, putative	vesicular protein transport		●
PBANKA_1230700	protein phosphatase, putative	others		●
PBANKA_1230800	pyridoxal kinase, putative	others		●
PBANKA_1231200	phosducin-like protein 1, putative	others	●	●
PBANKA_1231300	major facilitator superfamily domain-containing protein, putative	others	●	●
PBANKA_1231400	sporozoite surface antigen MB2, putative	surface proteins
PBANKA_1231500	ubiquitin carboxyl-terminal hydrolase 2, putative	others
PBANKA_1232000	conserved Plasmodium protein, unknown function
PBANKA_1232500	eukaryotic translation initiation factor 3 subunit B, putative	transcription and translation
PBANKA_1232700	zinc finger protein, putative	zinc finger proteins		●
PBANKA_1232800	NOSIP domain-containing protein, putative	others		●
PBANKA_1233200	cyclin	others		●
PBANKA_1233300	ATP-dependent RNA helicase DDX23, putative	transcription and translation
PBANKA_1233500	mRNA-binding protein PUF1	RNA binding	●	●
PBANKA_1233700	conserved protein, unknown function			●
PBANKA_1234300	CCR4 domain-containing protein 1, putative	transcription and translation		●
PBANKA_1234400	zinc finger protein, putative	zinc finger proteins		●
PBANKA_1236000	conserved protein, unknown function			●
PBANKA_1236100	ribosomal large subunit pseudouridylate synthase, putative	transcription and translation		●
PBANKA_1239000	conserved Plasmodium membrane protein, unknown function		●
PBANKA_1240100	conserved protein, unknown function		●	●
PBANKA_1240600	inner membrane complex protein 1g, putative	pellicle/IMC		●
PBANKA_1241000	ADP-ribosylation factor GTPase-activating protein, putative	others
PBANKA_1241400	conserved Plasmodium protein, unknown function			●
PBANKA_1242900	conserved protein, unknown function
PBANKA_1243200	conserved Plasmodium protein, unknown function
PBANKA_1243300	peptidyl-prolyl cis-trans isomerase, putative	chaperone
PBANKA_1243500	conserved protein, unknown function		●	●
PBANKA_1311300	inner membrane complex protein, putative	pellicle/IMC	●	●
PBANKA_1312300	SNARE protein, putative	vesicular protein transport		●
PBANKA_1312400	HSP20-like chaperone, putative	chaperone		●
PBANKA_1312800	CLASP domain-containing protein, putative	pellicle/IMC	●
PBANKA_1313100	crossover junction endonuclease MUS81, putative	DNA replication and repair		●
PBANKA_1318600	conserved protein, unknown function		●	●
PBANKA_1324300	inner membrane complex sub-compartment protein 3	pellicle/IMC
PBANKA_1329900	conserved Plasmodium protein, unknown function		●
PBANKA_1330100	60S ribosome subunit biogenesis protein NIP7, putative	transcription and translation
PBANKA_1330200	conserved Plasmodium protein, unknown function
PBANKA_1330400	DNA-3-methyladenine glycosylase, putative	DNA replication and repair
PBANKA_1330500	WD repeat-containing protein 79, putative	others
PBANKA_1330700	50S ribosomal protein L22, apicoplast, putative	organella
PBANKA_1330800	DNA/RNA-binding protein KIN17, putative	DNA replication and repair
PBANKA_1334700	transmembrane protein 43, putative	others	●
PBANKA_1334800	conserved Plasmodium protein, unknown function		●
PBANKA_1336600	conserved protein, unknown function			●
PBANKA_1338900	glideosome associated protein with multiple membrane spans 1, putative	pellicle/IMC	●	●
PBANKA_1339300	conserved Plasmodium protein, unknown function			●
PBANKA_1339500	conserved Plasmodium protein, unknown function			●
PBANKA_1339600	PRELI domain-containing protein, putative	organella		●
PBANKA_1340000	dihydrofolate synthase/folylpolyglutamate synthase, putative	others		●
PBANKA_1340200	U6 snRNA-associated Sm-like protein LSm6, putative	transcription and translation		●
PBANKA_1341300	GTPase-activating protein, putative	others
PBANKA_1341700	conserved Plasmodium protein, unknown function
PBANKA_1342000	Qa-SNARE protein, putative	vesicular protein transport		●
PBANKA_1342500	conserved Plasmodium protein, unknown function			●
PBANKA_1344800	conserved Plasmodium protein, unknown function
PBANKA_1345000	PITH domain-containing protein, putative	others
PBANKA_1345100	conserved Plasmodium protein, unknown function
PBANKA_1345300	DnaJ protein, putative	chaperone
PBANKA_1345600	elongation factor Tu, putative	transcription and translation	●	●
PBANKA_1345700	GPI transamidase subunit PIG-U, putative	others	●	●
PBANKA_1345900	protein kinase, putative	kinase		●
PBANKA_1346200	signal peptidase complex catalytic subunit SEC11, putative	proteolysis		●
PBANKA_1346500	protein tyrosine phosphatase-like protein	others
PBANKA_1347000	conserved protein, unknown function			●
PBANKA_1347200	nucleotidyltransferase, putative	others		●
PBANKA_1347300	SAM-dependent RNA methyltransferase, putative	transcription and translation		●
PBANKA_1347400	DNA-(apurinic or apyrimidinic site) lyase 1, putative	DNA replication and repair
PBANKA_1347500	ATP-dependent RNA helicase DBP8, putative	transcription and translation
PBANKA_1347600	eukaryotic translation initiation factor 6, putative	transcription and translation
PBANKA_1348600	conserved Plasmodium protein, unknown function
PBANKA_1351300	conserved Plasmodium protein, unknown function
PBANKA_1351700	LMBR1 domain-containing protein, putative	surface proteins		●
PBANKA_1352000	elongation factor 1-gamma, putative	transcription and translation
PBANKA_1352300	conserved protein, unknown function			●
PBANKA_1352500	CPW-WPC family protein	secretory proteins	●	●
PBANKA_1352600	serine/threonine protein kinase, putative	kinase
PBANKA_1353100	conserved Plasmodium protein, unknown function		●	●
PBANKA_1353400	secreted ookinete protein, putative	secretory proteins		●
PBANKA_1354600	inner membrane complex suture component, putative	pellicle/IMC		●
PBANKA_1354900	inner membrane complex protein 1k, putative	pellicle/IMC		●
PBANKA_1355700	myosin A	pellicle/IMC
PBANKA_1358500	inner membrane complex protein, putative	pellicle/IMC
PBANKA_1360400	conserved protein, unknown function		●
PBANKA_1362000	glutamate--tRNA ligase, putative	transcription and translation		●
PBANKA_1362500	peptidase, putative	proteolysis
PBANKA_1362700	conserved Plasmodium protein, unknown function			●
PBANKA_1364400	inner membrane complex protein 1f, putative	pellicle/IMC		●
PBANKA_1365200	thioredoxin-related protein, putative	redox system	●
PBANKA_1409200	RNA-binding protein, putative	RNA binding		●
PBANKA_1413800	conserved protein, unknown function		●
PBANKA_1414000	conserved protein, unknown function
PBANKA_1417400	conserved Plasmodium protein, unknown function
PBANKA_1422800	conserved Plasmodium protein, unknown function		●	●
PBANKA_1422900	conserved protein, unknown function		●	●
PBANKA_1423300	DNA/RNA-binding protein Alba 1, putative	RNA binding
PBANKA_1432300	cell traversal protein for ookinetes and sporozoites	secretory proteins	●	●
PBANKA_1437600	glideosome-associated protein 45, putative	pellicle/IMC	●	●
PBANKA_1439000	conserved protein, unknown function
PBANKA_1439600	conserved Plasmodium protein, unknown function
PBANKA_1439700	conserved protein, unknown function
PBANKA_1442300	conserved Plasmodium protein, unknown function
PBANKA_1443000	NIMA related kinase 1, putative	kinase
PBANKA_1444500	myosin J, putative	pellicle/IMC
PBANKA_1445000	subpellicular microtubule protein 2, putative	pellicle/IMC	●	●
PBANKA_1446700	phenylalanine--tRNA ligase, putative	transcription and translation
PBANKA_1448000	pentatricopeptide repeat domain-containing protein, putative	organella
PBANKA_1448300	homocysteine S-methyltransferase, putative	others
PBANKA_1448800	helicase, putative	others	●
PBANKA_1450000	tetQ family GTPase, putative	others
PBANKA_1450100	mRNA methyltransferase, putative	RNA binding
PBANKA_1450800	conserved Plasmodium protein, unknown function			●
PBANKA_1451200	p25-alpha family protein, putative	others		●
PBANKA_1451500	conserved Plasmodium protein, unknown function		●	●
PBANKA_1453200	BTB/POZ domain-containing protein, putative	proteolysis	●
PBANKA_1456700	conserved Plasmodium protein, unknown function			●
PBANKA_1457700	conserved Plasmodium protein, unknown function			●
PBANKA_1459500	myosin A tail domain interacting protein MTIP, putative	pellicle/IMC	●	●
PBANKA_1459800	conserved Plasmodium protein, unknown function			●
PBANKA_1460400	peptidyl-prolyl cis-trans isomerase FKBP35, putative	chaperone		●
PBANKA_1461000	methyltransferase, putative	others		●
PBANKA_1461200	conserved protein, unknown function		●	●
PBANKA_1461300	conserved Plasmodium protein, unknown function		●	●
PBANKA_1461400	bax inhibitor 1, putative	others	●
PBANKA_1463000	osmiophilic body protein G377	secretory proteins	●	●
PBANKA_1463200	vacuolar protein sorting-associated protein 26, putative	vesicular protein transport
PBANKA_1463900	HSP20-like chaperone, putative	chaperone	●	●
