# Supplementary material for: Identification of a novel AP2 transcription factor in zygotes with an essential role in Plasmodium ookinete development
Source: PLoS Pathog. 2022 Aug 10;18(8):e1010510. doi: 10.1371/journal.ppat.1010510 (PMC9394825; doi:10.1371/journal.ppat.1010510)
Supplement: S3 Table — (XLSX) [file ppat.1010510.s006.xlsx]

## Sheet: Sheet1
Table S3 List of zygote-upregulated genes
ID	annotation	log2(FoldChange(OC6h/Gam))	p-value adj	average RPKM at OC6h	target
PBANKA_0800500	chitinase	7.71535	2.98322e-164	1679.75
PBANKA_0706600	conserved Plasmodium protein, unknown function	5.57054	3.79241e-88	275.388	●
PBANKA_1106900	PIMMS2 protein	5.48535	6.87369e-101	107.519
PBANKA_0716800	conserved Plasmodium protein, unknown function	5.48086	5.18804e-37	155.885	●
PBANKA_0718300	DNA helicase MCM9, putative	5.13094	7.76458e-100	132.646	●
PBANKA_0711600	perforin-like protein 5	5.11565	2.84477e-108	104.667	●
PBANKA_1354600	inner membrane complex suture component, putative	4.90694	2.80979e-35	178.37	●
PBANKA_1034500	conserved protein, unknown function	4.90371	1.78316e-56	156.55	●
PBANKA_0706500	exonuclease, putative	4.69088	2.62808e-46	127.013	●
PBANKA_1006400	conserved Plasmodium protein, unknown function	4.66144	3.26725e-69	94.7338
PBANKA_1218100	oocyst capsule protein Cap380	4.63177	2.01817e-34	220.041	●
PBANKA_0511000	biotin--protein ligase 1	4.33805	3.83874e-35	70.4439	●
PBANKA_0711400	perforin-like protein 4	4.2924	5.62164e-45	101.058	●
PBANKA_1456700	conserved Plasmodium protein, unknown function	4.25313	1.3909e-32	211.676	●
PBANKA_0518100	thioredoxin-like associated protein 2, putative	4.15213	3.27753e-49	146.29	●
PBANKA_1143700	secreted ookinete protein, putative	4.06173	7.83686e-82	439.033	●
PBANKA_1023100	conserved Plasmodium protein, unknown function	3.9671	1.44874e-74	236.547
PBANKA_0410650	conserved Plasmodium protein, unknown function	3.90058	3.40061e-54	159.615	●
PBANKA_1457700	conserved Plasmodium protein, unknown function	3.8974	1.7504e-75	231.843	●
PBANKA_0412900	circumsporozoite- and TRAP-related protein	3.8196	3.49733e-50	679.065	●
PBANKA_0609600	HSP20-like chaperone, putative	3.70099	7.61905e-33	139.029
PBANKA_0820200	thioredoxin-like protein 1, putative	3.68976	4.3323e-17	247.391	●
PBANKA_1232000	conserved Plasmodium protein, unknown function	3.6797	4.43074e-59	125.04	●
PBANKA_1112000	conserved Plasmodium protein, unknown function	3.67811	3.70979e-36	63.9068	●
PBANKA_1037800	secreted ookinete adhesive protein	3.64528	1.06782e-25	2042.64
PBANKA_1109100	ERCC4 domain-containing protein, putative	3.57716	2.35931e-35	116.461	●
PBANKA_0604900	conserved Plasmodium protein, unknown function	3.50364	5.34752e-05	101.508	●
PBANKA_0909800	RNA-binding protein, putative	3.42141	5.0338e-58	74.7017
PBANKA_1110000	PDCD2 domain-containing protein, putative	3.39549	5.05153e-19	63.5755
PBANKA_1432300	cell traversal protein for ookinetes and sporozoites	3.38906	1.31767e-38	1345.12	●
PBANKA_0809500	apicoplast integral membrane protein, putative	3.37682	3.64776e-28	17.628	●
PBANKA_0823800	3-oxoacyl-[acyl-carrier-protein] reductase, putative	3.36093	7.13608e-31	40.2912
PBANKA_0508300	conserved Plasmodium protein, unknown function	3.32745	7.69387e-47	127.989	●
PBANKA_1025700	inner membrane complex protein 1l, putative	3.23282	1.19235e-27	205.352	●
PBANKA_0816500	conserved Plasmodium protein, unknown function	3.19225	6.97008e-20	42.1804
PBANKA_0718000	conserved Plasmodium protein, unknown function	3.19165	5.59185e-20	24.3915
PBANKA_1460000	rac-beta serine/threonine protein kinase, putative	3.17965	3.4544e-18	55.4851
PBANKA_1241400	conserved Plasmodium protein, unknown function	3.16376	2.51168e-24	93.8451	●
PBANKA_1225400	gamete release protein	3.09871	2.68764e-11	875.144	●
PBANKA_1353400	secreted ookinete protein, putative	3.08139	1.82434e-39	313.827	●
PBANKA_1019100	DEAD/DEAH box helicase, putative	2.98553	8.69339e-40	107.644	●
PBANKA_0916500	conserved Plasmodium protein, unknown function	2.97227	1.75344e-17	11.3088	●
PBANKA_1411500	conserved Plasmodium protein, unknown function	2.95317	6.97008e-20	13.1232
PBANKA_0513700	conserved Plasmodium protein, unknown function	2.93983	1.72671e-12	15.8775
PBANKA_0308400	UDP-N-acetylglucosamine transferase subunit ALG14, putative	2.85199	9.75712e-15	53.7073	●
PBANKA_0505000	dihydrolipoamide acyltransferase, putative	2.83029	1.01021e-14	34.4587
PBANKA_1416800	conserved Plasmodium protein, unknown function	2.825	1.04263e-35	30.4797
PBANKA_0605000	rhodanese like protein, putative	2.80276	8.90152e-17	33.1529	●
PBANKA_1118800	conserved Plasmodium protein, unknown function	2.79249	7.32752e-17	21.4993	●
PBANKA_1017000	CorA-like Mg2+ transporter protein, putative	2.77998	7.41085e-18	18.6179
PBANKA_1138100	14-3-3 protein, putative	2.77192	8.04849e-21	186.082
PBANKA_0510700	conserved Plasmodium protein, unknown function	2.74983	7.34848e-11	91.1239	●
PBANKA_0921200	conserved Plasmodium protein, unknown function	2.70935	1.00573e-09	247.778	●
PBANKA_1119200	secreted ookinete protein 25	2.68209	5.88527e-25	270.952	●
PBANKA_1363700	AP2 domain transcription factor AP2-O4	2.67571	1.52519e-23	135.018
PBANKA_1125100	3-oxoacyl-acyl-carrier protein synthase, putative	2.65364	0.00398664	27.7704
PBANKA_0916000	conserved Plasmodium protein, unknown function	2.65203	1.04325e-28	41.4655	●
PBANKA_1230700	protein phosphatase, putative	2.64641	3.34575e-20	35.1091	●
PBANKA_0824500	lipoate-protein ligase 2	2.63585	5.98612e-11	28.1377
PBANKA_1410950	apical ring associated protein 1	2.61523	2.31588e-08	2284.54
PBANKA_1107700	SET domain protein, putative	2.61444	1.50719e-23	143.451
PBANKA_0506000	schizont egress antigen-1	2.61348	8.08225e-27	127.001
PBANKA_0402200	plasmoredoxin	2.60332	1.1026e-14	29.5904
PBANKA_1006200	sporozoite invasion-associated protein 1	2.59449	6.95104e-19	170.406
PBANKA_1353500	exosome complex component RRP42, putative	2.5881	7.88764e-22	94.1235
PBANKA_0602600	cytochrome c1 heme lyase	2.58413	4.92388e-22	101.493
PBANKA_1020600	actin-related protein, putative	2.5731	2.87228e-19	72.8921
PBANKA_1200700	conserved Plasmodium protein, unknown function	2.54603	4.28098e-14	56.7732
PBANKA_0616200	conserved Plasmodium protein, unknown function	2.53735	1.07735e-23	43.8289	●
PBANKA_0810200	conserved Plasmodium protein, unknown function	2.52945	5.18721e-23	152.278
PBANKA_1015800	conserved Plasmodium protein, unknown function	2.50105	8.36493e-29	91.4497	●
PBANKA_1006500	tRNA N6-adenosine threonylcarbamoyltransferase, putative	2.48687	1.78244e-16	19.8372
PBANKA_0924500	structural maintenance of chromosomes protein 5, putative	2.48415	3.2521e-15	53.9475	●
PBANKA_0818400	conserved Plasmodium protein, unknown function	2.48047	3.99739e-25	46.9878	●
PBANKA_1236100	ribosomal large subunit pseudouridylate synthase, putative	2.47541	2.01656e-13	17.6156	●
PBANKA_0511100	conserved Plasmodium protein, unknown function	2.42705	8.05718e-18	31.935
PBANKA_0313200	conserved Plasmodium protein, unknown function	2.42568	8.51039e-18	21.1605
PBANKA_0312800	conserved Plasmodium protein, unknown function	2.42454	8.51039e-18	24.8218
PBANKA_1236000	conserved protein, unknown function	2.40267	5.42073e-12	14.4545	●
PBANKA_0616400	conserved protein, unknown function	2.39629	7.5511e-12	244.096	●
PBANKA_1440800	conserved Plasmodium protein, unknown function	2.37283	4.51142e-10	38.3747
PBANKA_1233700	conserved protein, unknown function	2.36338	2.16132e-13	263.733	●
PBANKA_0408200	calcium-dependent protein kinase 3	2.35322	6.20609e-14	303.371	●
PBANKA_1330500	WD repeat-containing protein 79, putative	2.35033	1.87144e-14	16.7081	●
PBANKA_1435900	conserved Plasmodium protein, unknown function	2.31338	1.35989e-12	9.83582
PBANKA_0406400	zinc finger protein, putative	2.29753	6.25031e-15	54.5888	●
PBANKA_0611200	conserved protein, unknown function	2.29748	6.69756e-10	8.12254	●
PBANKA_0510500	conserved Plasmodium protein, unknown function	2.28457	4.3866e-13	46.5408	●
PBANKA_1242900	conserved protein, unknown function	2.26531	1.06445e-08	76.2219	●
PBANKA_0821500	conserved Plasmodium protein, unknown function	2.26258	9.21495e-19	30.7906	●
PBANKA_1209700	protein ARV1, putative	2.24572	1.09501e-08	35.0373
PBANKA_1232800	NOSIP domain-containing protein, putative	2.24559	1.49602e-14	94.3439	●
PBANKA_0615500	conserved Plasmodium protein, unknown function	2.22829	8.30341e-17	235.133	●
PBANKA_0821000	chaperone, putative	2.2197	1.30954e-15	31.8945
PBANKA_0207700	conserved Plasmodium protein, unknown function	2.21146	8.22329e-11	37.1283
PBANKA_1324200	conserved Plasmodium protein, unknown function	2.20223	1.07998e-10	46.117
PBANKA_0513000	inner membrane complex protein 1m, putative	2.19733	2.91918e-13	235.07	●
PBANKA_1446700	phenylalanine--tRNA ligase, putative	2.18918	3.05298e-15	77.5632	●
PBANKA_1358500	inner membrane complex protein, putative	2.1771	9.91884e-10	130.928	●
PBANKA_0908600	conserved Plasmodium protein, unknown function	2.17074	7.65456e-09	175.801	●
PBANKA_0403500	elongation factor (EF-TS), putative	2.16834	1.06403e-11	19.6785
PBANKA_1220800	conserved Plasmodium protein, unknown function	2.14947	2.38649e-15	59.0885	●
PBANKA_0619600	protein pelota homolog, putative	2.13853	7.26589e-08	41.1677	●
PBANKA_0603500	cytidine deaminase, putative	2.13465	6.39855e-09	25.5027	●
PBANKA_0622300	kelch domain-containing protein, putative	2.12278	1.44816e-17	95.407	●
PBANKA_1330400	DNA-3-methyladenine glycosylase, putative	2.11622	1.00515e-12	14.3205	●
PBANKA_1111800	glutathione synthetase	2.1115	5.04413e-09	17.6558	●
PBANKA_1462600	conserved Plasmodium protein, unknown function	2.11095	5.00954e-07	21.9092
PBANKA_1340000	dihydrofolate synthase/folylpolyglutamate synthase, putative	2.10969	3.40986e-13	23.6094	●
PBANKA_0939700	conserved protein, unknown function	2.08954	9.1254e-20	46.7795
PBANKA_1015200	diphthamide biosynthesis protein 2, putative	2.08492	2.75459e-12	38.2382
PBANKA_1122600	ATP-dependent RNA helicase SUV3, putative	2.07811	4.08453e-14	37.4402	●
PBANKA_1024400	calmodulin, putative	2.07331	2.88545e-10	831.633
PBANKA_1020500	14-3-3 protein, putative	2.06176	7.05083e-16	77.6369	●
PBANKA_1124700	conserved Plasmodium protein, unknown function	2.0613	1.68418e-13	145.468	●
PBANKA_1001800	AP2 domain transcription factor AP2-SP2	2.05449	4.33499e-11	16.5398
PBANKA_0924800	golgi protein 2	2.03481	1.5139e-14	117.187
PBANKA_1462500	leucine-rich repeat protein	2.02822	5.10754e-09	5.13696
PBANKA_1204700	conserved Plasmodium protein, unknown function	2.0188	6.76055e-05	17.1387
PBANKA_0207600	asparagine-rich antigen, putative	2.01799	7.73788e-16	232.023
PBANKA_0106400	GTP-binding protein, putative	2.01782	1.00515e-12	73.1207	●
PBANKA_0311500	conserved Plasmodium protein, unknown function	2.00245	3.83847e-08	123.48	●
PBANKA_1241500	conserved protein, unknown function	1.99237	6.51963e-08	95.4795
PBANKA_0906000	alpha/beta hydrolase, putative	1.98167	3.51855e-08	41.1534	●
PBANKA_0508900	conserved protein, unknown function	1.98109	3.18623e-14	81.2727	●
PBANKA_0305200	conserved Plasmodium protein, unknown function	1.98002	2.57257e-14	16.3535
PBANKA_1002300	conserved Plasmodium protein, unknown function	1.97903	1.50269e-11	8.85269
PBANKA_0818300	conserved protein, unknown function	1.9733	1.54763e-10	21.8528
PBANKA_1036700	COBW domain-containing protein 1, putative	1.95825	2.03176e-13	38.886
PBANKA_0824200	perforin-like protein 3	1.9535	1.78244e-16	176.157	●
PBANKA_1017600	conserved Plasmodium protein, unknown function	1.94966	2.0291e-15	105.626
PBANKA_1310100	pyruvate dehydrogenase E1 component subunit beta, putative	1.93776	6.8271e-08	13.6781
PBANKA_0112300	conserved Plasmodium protein, unknown function	1.92225	4.42818e-14	100.085
PBANKA_1204600	heptatricopeptide repeat-containing protein, putative	1.91927	9.64584e-11	25.016
PBANKA_1131300	conserved Plasmodium protein, unknown function	1.91178	6.71742e-09	25.7232
PBANKA_1226800	DNA repair and recombination protein RAD54, putative	1.91141	2.57866e-14	212.32	●
PBANKA_1342000	Qa-SNARE protein, putative	1.90348	1.00733e-09	90.5721	●
PBANKA_0405900	conserved Plasmodium protein, unknown function	1.89808	4.42185e-12	41.7728
PBANKA_1027600	conserved protein, unknown function	1.89789	1.10185e-06	35.9969	●
PBANKA_1450100	mRNA methyltransferase, putative	1.8946	5.98333e-15	76.7546	●
PBANKA_1121800	AP2 domain transcription factor AP2-SP3	1.89396	2.20194e-10	34.6305
PBANKA_0406900	conserved protein, unknown function	1.89335	4.74716e-06	107.911	●
PBANKA_1341300	GTPase-activating protein, putative	1.8873	1.0703e-06	36.3129	●
PBANKA_1343400	conserved Plasmodium protein, unknown function	1.86936	1.79652e-08	85.3245
PBANKA_0941000	conserved Plasmodium protein, unknown function	1.86375	0.000188521	41.8416	●
PBANKA_0825300	conserved Plasmodium protein, unknown function	1.85341	2.07987e-09	92.3023
PBANKA_1241000	ADP-ribosylation factor GTPase-activating protein, putative	1.85316	9.72629e-15	101.753	●
PBANKA_1459200	delta-aminolevulinic acid synthetase	1.84656	2.5881e-13	15.7685
PBANKA_1450800	conserved Plasmodium protein, unknown function	1.8338	8.20997e-14	102.204	●
PBANKA_0925500	calcium-dependent protein kinase 6	1.83238	7.52133e-12	111.657
PBANKA_0403300	conserved Plasmodium membrane protein, unknown function	1.83086	9.4647e-13	16.1088
PBANKA_0408900	conserved Plasmodium protein, unknown function	1.8224	2.65522e-07	88.3072
PBANKA_1230800	pyridoxal kinase, putative	1.82156	1.38959e-10	34.8322	●
PBANKA_1232700	zinc finger protein, putative	1.81777	2.16366e-10	47.1686	●
PBANKA_0618700	conserved Plasmodium protein, unknown function	1.81237	3.52212e-09	19.3782
PBANKA_0304100	conserved Plasmodium protein, unknown function	1.80532	1.01532e-07	76.5104
PBANKA_0506100	PHAX domain-containing protein, putative	1.7851	1.09974e-10	168.143	●
PBANKA_1132200	RWD domain-containing protein, putative	1.7799	1.32861e-11	32.6391	●
PBANKA_0617800	conserved Plasmodium protein, unknown function	1.77797	8.72703e-10	250.977	●
PBANKA_1416700	glycerol-3-phosphate 1-O-acyltransferase	1.77397	7.77559e-07	12.5286
PBANKA_1451200	p25-alpha family protein, putative	1.77206	1.34823e-10	166.9	●
PBANKA_1234700	conserved protein, unknown function	1.76838	2.19581e-10	23.1042
PBANKA_1349800	thrombospondin-related anonymous protein	1.76491	0.000106283	47.1936
PBANKA_0942800	syntaxin, putative	1.74975	1.57809e-07	30.0003	●
PBANKA_1103300	myosin B	1.7485	5.44556e-05	56.4941	●
PBANKA_1019200	conserved Plasmodium protein, unknown function	1.74787	7.24072e-13	99.5284	●
PBANKA_1364400	inner membrane complex protein 1f, putative	1.74658	5.99601e-15	548.888	●
PBANKA_1130300	reactive oxygen species modulator 1, putative	1.73192	2.09523e-10	134.747
PBANKA_1243600	conserved Plasmodium protein, unknown function	1.72757	1.26696e-12	88.3749
PBANKA_0922200	autophagy-related protein 7, putative	1.72346	1.59699e-13	40.5618	●
PBANKA_0813100	conserved Plasmodium protein, unknown function	1.72336	4.97478e-09	26.8521
PBANKA_1364800	ABC transporter B family member 6, putative	1.71571	1.07793e-09	27.4836
PBANKA_0809300	peptide deformylase, putative	1.71029	5.70192e-08	44.5267
PBANKA_1243800	apicoplast TIC22 protein, putative	1.70217	2.4855e-09	37.6975
PBANKA_0207900	conserved Plasmodium protein, unknown function	1.69605	3.69677e-07	25.5334
PBANKA_1221400	protein transport protein USE1, putative	1.69601	1.12791e-07	37.219	●
PBANKA_0617900	apoptosis-inducing factor, putative	1.69475	1.6179e-14	83.7305	●
PBANKA_1104200	2-oxoisovalerate dehydrogenase subunit beta, mitochondrial, putative	1.68921	1.28476e-10	217.56	●
PBANKA_0602500	threonylcarbamoyl-AMP synthase, putative	1.6891	5.57662e-12	44.5716
PBANKA_1402000	sodium/hydrogen exchanger, putative	1.6824	1.50269e-11	57.5085
PBANKA_1118700	acyl-CoA synthetase, putative	1.68194	1.46269e-07	45.4408	●
PBANKA_1107600	6-cysteine protein	1.68108	4.70776e-08	217.11
PBANKA_0939400	prefoldin, putative	1.67851	5.68574e-12	56.6553
PBANKA_1409200	RNA-binding protein, putative	1.67712	8.31289e-05	1223.98	●
PBANKA_0202400	conserved Plasmodium protein, unknown function	1.66012	7.10303e-10	118.71	●
PBANKA_0207300	conserved protein, unknown function	1.65653	4.78856e-11	34.1548
PBANKA_0507200	conserved Plasmodium protein, unknown function	1.6544	2.42914e-11	51.6268
PBANKA_0310600	conserved protein, unknown function	1.65351	1.06644e-08	76.7163	●
PBANKA_1015900	transcription initiation TFIID-like, putative	1.64775	2.89465e-11	109.806
PBANKA_1324300	inner membrane complex sub-compartment protein 3	1.64457	8.44319e-05	186.506	●
PBANKA_0917800	conserved oligomeric Golgi complex subunit 2, putative	1.64185	3.06184e-07	40.9203
PBANKA_1018000	conserved Plasmodium protein, unknown function	1.63719	1.16971e-06	21.3791
PBANKA_0620900	conserved Plasmodium protein, unknown function	1.63367	3.1149e-10	104.678	●
PBANKA_1217400	conserved Plasmodium protein, unknown function	1.6187	2.79323e-06	15.7554
PBANKA_0414300	kinetochore protein NUF2, putative	1.61645	2.97675e-11	146.421
PBANKA_1141800	conserved Plasmodium protein, unknown function	1.61303	1.33915e-05	65.32	●
PBANKA_1343800	transcriptional regulatory protein sir2a	1.61176	7.28362e-08	208.055
PBANKA_1116400	conserved Plasmodium protein, unknown function	1.61029	8.57629e-10	36.1123	●
PBANKA_0711100	conserved Plasmodium protein, unknown function	1.60584	5.033e-06	23.8928
PBANKA_0709300	ribosomal RNA small subunit methyltransferase NEP1, putative	1.60127	0.000354534	12.2904	●
PBANKA_1231900	conserved protein, unknown function	1.59972	2.26193e-06	9.9479
PBANKA_1141900	DIP13 homolog, putative	1.59184	3.48331e-10	111.588	●
PBANKA_1318000	SNF1-related serine/threonine protein kinase KIN	1.58772	1.39245e-07	8.68374
PBANKA_1336800	conserved Plasmodium protein, unknown function	1.58743	1.2429e-05	85.3041
PBANKA_0824100	nitric oxide synthase, putative	1.58595	1.65418e-10	31.1427
PBANKA_0523200	serpentine receptor, putative	1.58337	5.10706e-08	11.4063	●
PBANKA_1212900	conserved Plasmodium protein, unknown function	1.57863	5.21433e-07	21.0066
PBANKA_0415900	conserved protein, unknown function	1.57846	3.61016e-05	53.1908
PBANKA_1344700	apicoplast calcium binding protein 1, putative	1.57843	2.87895e-10	81.0472
PBANKA_1409300	tetratricopeptide repeat protein, putative	1.57723	1.22196e-09	35.7818
PBANKA_0508800	RAP protein, putative	1.57289	6.79724e-07	31.8825	●
PBANKA_1347200	nucleotidyltransferase, putative	1.56907	6.82627e-12	79.2191	●
PBANKA_1231200	phosducin-like protein 1, putative	1.56338	1.04627e-07	81.4945	●
PBANKA_0504500	cytoplasmic dynein intermediate chain, putative	1.56198	2.71289e-12	85.9216
PBANKA_0707000	lipoate-protein ligase B	1.56182	1.60126e-07	11.504
PBANKA_1210000	heptatricopeptide repeat-containing protein, putative	1.56007	0.00336325	16.8615
PBANKA_0311300	conserved Plasmodium protein, unknown function	1.55884	0.000431682	14.8056
PBANKA_1005500	AAA family ATPase, putative	1.5576	1.74956e-10	48.5182
PBANKA_0414200	conserved protein, unknown function	1.55283	1.81908e-09	32.3006
PBANKA_0925600	conserved Plasmodium protein, unknown function	1.55176	8.14645e-06	68.5692	●
PBANKA_0929400	myosin light chain B, putative	1.55114	3.98446e-11	125.961	●
PBANKA_1117300	conserved Plasmodium protein, unknown function	1.54693	0.000124756	26.788
PBANKA_0925900	conserved Plasmodium protein, unknown function	1.54355	1.23679e-07	43.6971
PBANKA_0617500	exosome complex component CSL4, putative	1.53736	1.57715e-08	67.6023	●
PBANKA_1344400	AMP deaminase, putative	1.53709	1.46837e-05	58.1527
PBANKA_1122100	ferredoxin--NADP reductase, putative	1.53185	0.000189154	39.8222
PBANKA_0313300	MtN3-like protein	1.53026	3.07847e-06	261.172
PBANKA_0402600	inner membrane complex protein 1a	1.53016	1.97287e-06	33.1456
PBANKA_1013300	mitogen-activated protein kinase 1	1.52126	7.85863e-10	88.9474
PBANKA_1010400	conserved protein, unknown function	1.51889	0.00106843	55.866
PBANKA_1311300	inner membrane complex protein, putative	1.51597	5.5109e-08	343.269	●
PBANKA_0313000	conserved Plasmodium protein, unknown function	1.51579	0.00039893	6.08711
PBANKA_0105300	conserved Plasmodium protein, unknown function	1.51206	1.29167e-06	83.644
PBANKA_1348500	Voldacs domain-containing protein, putative	1.50523	5.18728e-06	120.359
PBANKA_1016200	protein kinase, putative	1.4988	6.75078e-07	46.7183
PBANKA_0515200	MORN repeat-containing protein 1, putative	1.49718	1.19866e-05	98.1284
PBANKA_1306100	GTP-binding protein, putative	1.4846	3.98515e-08	24.4928
PBANKA_0917300	conserved Plasmodium protein, unknown function	1.47721	7.35626e-06	18.6601
PBANKA_0507600	HORMA domain protein, putative	1.47707	1.98521e-07	28.2156
PBANKA_0703200	ribosomal protein L21, apicoplast, putative	1.47686	9.45961e-07	52.5515	●
PBANKA_1422800	conserved Plasmodium protein, unknown function	1.4732	1.42233e-05	88.7063	●
PBANKA_0919500	GPI-anchor transamidase, putative	1.4721	4.24215e-06	18.3861
PBANKA_1138500	exonuclease, putative	1.47114	1.75016e-07	13.0871
PBANKA_0615600	thioredoxin-like protein	1.46736	3.71007e-09	47.5535
PBANKA_0209700	zinc-carboxypeptidase, putative	1.46694	4.42736e-08	116.224	●
PBANKA_1309600	conserved Plasmodium protein, unknown function	1.46375	7.83569e-07	7.47425
PBANKA_1444500	myosin J, putative	1.46174	1.49753e-09	52.6827	●
PBANKA_1203600	conserved Plasmodium protein, unknown function	1.45995	0.000273351	7.8901	●
PBANKA_1014300	autophagy protein 5, putative	1.45849	3.37902e-06	47.734
PBANKA_0209100	thrombospondin-related sporozoite protein	1.45759	0.000354102	69.9931
PBANKA_0306300	exosome complex component MTR3, putative	1.45696	1.93109e-06	32.752
PBANKA_0825100	heptatricopeptide repeat-containing protein, putative	1.45249	5.25974e-07	14.4789
PBANKA_0618500	conserved Plasmodium protein, unknown function	1.44909	1.30729e-06	35.2047	●
PBANKA_0203400	FAD-linked sulfhydryl oxidase ERV1, putative	1.44901	8.55086e-07	92.194	●
PBANKA_1450900	conserved protein, unknown function	1.44657	8.7688e-08	53.2698
PBANKA_0906600	coproporphyrinogen-III oxidase, putative	1.44604	2.98729e-09	91.0584	●
PBANKA_0313500	TMEM121 domain-containing protein, putative	1.4414	3.2844e-08	15.8835	●
PBANKA_0936600	conserved Plasmodium protein, unknown function	1.43762	1.29249e-09	77.8726	●
PBANKA_1228300	lysine-specific histone demethylase, putative	1.4368	2.03224e-05	302.133	●
PBANKA_0902100	sporozoite and liver stage asparagine-rich protein	1.43557	1.23164e-06	8.94039
PBANKA_1410500	malonyl CoA-acyl carrier protein transacylase, putative	1.43515	0.000506804	10.2801
PBANKA_0822400	conserved Plasmodium protein, unknown function	1.43314	0.000738558	6.99201
PBANKA_0603400	conserved protein, unknown function	1.42382	2.55128e-06	32.2108	●
PBANKA_0928600	AP-4 complex subunit mu, putative	1.42339	1.04059e-06	21.3926
PBANKA_0521700	AP2 domain transcription factor, putative	1.42231	8.89791e-06	115.149	●
PBANKA_0814300	conserved protein, unknown function	1.42011	5.10706e-08	21.9546
PBANKA_1113800	ATP-dependent DNA helicase UvrD, putative	1.41876	2.35166e-06	54.4682
PBANKA_1217300	UDP-N-acetylglucosamine--dolichyl-phosphate N-acetylglucosaminephosphotransferase, putative	1.41758	1.14651e-08	25.9009
PBANKA_1448800	helicase, putative	1.41495	3.15935e-06	45.0455	●
PBANKA_0209000	conserved Plasmodium protein, unknown function	1.41494	3.65863e-07	34.849
PBANKA_0918400	conserved Plasmodium protein, unknown function	1.41	7.06856e-06	51.0665
PBANKA_0610800	eukaryotic translation initiation factor eIF2A, putative	1.40668	1.23949e-06	97.4173
PBANKA_0826500	histone deacetylase 1, putative	1.40622	0.000371659	208.922	●
PBANKA_0103100	conserved Plasmodium protein, unknown function	1.40535	8.45508e-05	20.2571
PBANKA_1411000	conserved Plasmodium protein, unknown function	1.39919	9.98962e-05	105.342
PBANKA_0707900	thrombospondin-related protein 1	1.39381	1.50903e-06	10.71
PBANKA_1459800	conserved Plasmodium protein, unknown function	1.39301	3.11011e-09	85.3515	●
PBANKA_1439600	conserved Plasmodium protein, unknown function	1.38962	1.02122e-05	60.5987	●
PBANKA_1222800	tyrosine--tRNA ligase, putative	1.38614	2.96567e-07	137.261
PBANKA_0409400	kinase-related protein PKRP	1.38184	3.97531e-05	401.885
PBANKA_1240500	conserved protein, unknown function	1.37992	0.000140073	37.2869
PBANKA_0520300	conserved Plasmodium protein, unknown function	1.37417	1.5138e-05	20.2236
PBANKA_1336600	conserved protein, unknown function	1.37227	7.13557e-10	277.67	●
PBANKA_0103800	50S ribosomal protein L24, putative	1.36885	2.14723e-07	73.4297
PBANKA_0507400	orotidine 5'-phosphate decarboxylase, putative	1.36439	1.17146e-07	68.2681
PBANKA_1023400	glutathione reductase, putative	1.36438	9.68744e-08	84.1913
PBANKA_1460100	conserved protein, unknown function	1.36197	0.000200533	18.7453
PBANKA_0906100	conserved Plasmodium protein, unknown function	1.36179	1.48515e-05	29.375	●
PBANKA_1444700	TBC domain-containing protein, putative	1.36177	2.78241e-06	21.0631
PBANKA_0829500	conserved Plasmodium protein, unknown function	1.35902	1.10949e-05	15.6689	●
PBANKA_1129200	conserved Plasmodium protein, unknown function	1.35841	4.99138e-06	38.082
PBANKA_1012600	conserved Plasmodium protein, unknown function	1.35679	5.88519e-09	15.1275	●
PBANKA_0409000	conserved Plasmodium protein, unknown function	1.35349	2.41288e-05	26.6935	●
PBANKA_0909400	conserved Plasmodium protein, unknown function	1.34972	1.65837e-08	83.5691	●
PBANKA_1022500	surface protein P113	1.34763	4.72126e-06	47.2925
PBANKA_1244000	cell cycle regulator protein, putative	1.34608	2.72478e-05	70.1831
PBANKA_0713500	conserved Plasmodium protein, unknown function	1.34444	5.84918e-08	50.7351
PBANKA_1452100	conserved Plasmodium protein, unknown function	1.34401	7.65087e-05	103.46
PBANKA_1243300	peptidyl-prolyl cis-trans isomerase, putative	1.34178	4.9763e-06	68.457	●
PBANKA_1130800	phosphoinositide phosphatase SAC1, putative	1.33707	1.90081e-05	58.5777	●
PBANKA_1364100	conserved Plasmodium protein, unknown function	1.33664	2.35854e-08	103.161
PBANKA_1118500	conserved Plasmodium protein, unknown function	1.33634	7.18066e-07	67.651
PBANKA_0603100	conserved Plasmodium protein, unknown function	1.33213	0.000802111	5.09943	●
PBANKA_0306700	transporter, putative	1.33109	8.53002e-05	18.6843
PBANKA_1350800	mitochondrial intermediate peptidase, putative	1.32719	1.69293e-05	12.4173
PBANKA_0513800	heptatricopeptide repeat and RAP domain-containing protein, putative	1.31895	5.99476e-07	78.1737	●
PBANKA_1224600	conserved Plasmodium protein, unknown function	1.31864	3.32672e-05	39.0742
PBANKA_0707600	serine/threonine protein kinase VPS15, putative	1.31622	3.37902e-06	21.659
PBANKA_0515350	OTU-like cysteine protease, putative	1.31214	5.72966e-06	21.1549
PBANKA_1433700	conserved Plasmodium protein, unknown function	1.31089	3.2844e-08	110.946
PBANKA_0820800	regulator of chromosome condensation-PP1-interacting protein	1.30722	3.84223e-06	33.1061
PBANKA_1113100	GTP-binding protein, putative	1.30594	3.32672e-05	25.9051
PBANKA_1355300	conserved Plasmodium protein, unknown function	1.29986	2.74282e-05	10.3116
PBANKA_0401200	ABC transporter B family member 4, putative	1.29538	3.20782e-06	27.747
PBANKA_1122200	EGF-like membrane protein, putative	1.2917	0.00121538	16.0498	●
PBANKA_0106500	conserved Plasmodium protein, unknown function	1.2909	1.62388e-06	31.834	●
PBANKA_0716400	conserved Plasmodium protein, unknown function	1.28934	1.67259e-07	51.1763
PBANKA_0405800	spindle and kinetochore-associated protein 2, putative	1.28825	4.43211e-08	55.546
PBANKA_1362000	glutamate--tRNA ligase, putative	1.28562	5.60488e-08	172.815	●
PBANKA_0712500	dynactin subunit 6, putative	1.28501	8.69636e-05	17.5349	●
PBANKA_0306200	patatin-like phospholipase, putative	1.27687	2.82736e-05	51.5785
PBANKA_1020100	serine/threonine protein phosphatase 7	1.2752	6.33129e-06	54.7089
PBANKA_1239500	mitochondrial import receptor subunit TOM22, putative	1.27503	2.11966e-05	126.871
PBANKA_1103900	conserved Plasmodium protein, unknown function	1.26844	1.41159e-05	111.14	●
PBANKA_1345600	elongation factor Tu, putative	1.26815	6.82102e-08	142.801	●
PBANKA_1419900	cGMP-specific 3',5'-cyclic phosphodiesterase gamma, putative	1.26532	0.000102772	8.68001
PBANKA_1117600	LMBR1 domain-containing protein, putative	1.25572	9.84427e-05	14.7418	●
PBANKA_1404700	conserved protein, unknown function	1.2545	9.56127e-07	69.7311
PBANKA_1453400	protein kinase 2	1.25432	1.78875e-05	236.416
PBANKA_1221700	conserved protein, unknown function	1.25381	1.4851e-05	49.3859	●
PBANKA_0106700	conserved Plasmodium protein, unknown function	1.25378	6.21896e-08	29.7629
PBANKA_0415100	conserved Plasmodium protein, unknown function	1.25302	0.000333614	21.6305	●
PBANKA_1121400	RNA methyltransferase, putative	1.25295	1.58741e-06	82.8025
PBANKA_0825200	thiamine pyrophosphokinase, putative	1.25167	2.21125e-07	54.0997
PBANKA_1131500	conserved Plasmodium protein, unknown function	1.24898	5.94885e-07	220.13	●
PBANKA_0817200	conserved Plasmodium protein, unknown function	1.24843	1.48445e-05	20.3456
PBANKA_1350900	protein kinase 6	1.24757	0.000351306	16.3123
PBANKA_1010200	methionine aminopeptidase 2, putative	1.24371	1.45312e-06	84.9323
PBANKA_1362500	peptidase, putative	1.24075	2.85276e-06	56.0517	●
PBANKA_0937800	essential nuclear protein 1, putative	1.23979	8.74202e-06	47.7571
PBANKA_0203500	selenocysteine-specific elongation factor, putative	1.23949	9.97253e-08	61.0357	●
PBANKA_1345900	protein kinase, putative	1.23263	9.86217e-05	50.2233	●
PBANKA_1422300	FAD-dependent monooxygenase, putative	1.23096	2.10345e-05	21.7126
PBANKA_0107800	citrate synthase-like protein, putative	1.2291	2.63534e-05	27.8957
PBANKA_0916600	oxysterol-binding protein, putative	1.22796	7.07888e-08	74.4509	●
PBANKA_1433600	thrombospondin-related apical membrane protein	1.22767	0.00226251	52.7143
PBANKA_1462400	protein CutA, putative	1.22757	4.24114e-06	17.5733
PBANKA_0410400	glycogen synthase kinase 3, putative	1.22687	2.01851e-06	145.645
PBANKA_0304500	conserved Plasmodium protein, unknown function	1.22544	1.30167e-06	89.0237	●
PBANKA_1319200	AP-1 complex subunit gamma, putative	1.22361	1.67475e-07	78.9297
PBANKA_1120000	conserved Plasmodium protein, unknown function	1.22005	0.000428601	24.254
PBANKA_0112400	cytosolic Fe-S cluster assembly factor NAR1, putative	1.21933	6.81496e-05	31.6628
PBANKA_1222900	26S proteasome regulatory subunit RPN10, putative	1.21489	4.11168e-07	182.685
PBANKA_1339200	conserved Plasmodium protein, unknown function	1.21329	9.4219e-05	6.22638
PBANKA_1345000	PITH domain-containing protein, putative	1.21224	0.000149904	43.5308	●
PBANKA_0827300	tetratricopeptide repeat protein, putative	1.21214	1.33243e-05	44.6831
PBANKA_0622500	exonuclease I, putative	1.21027	5.25897e-05	45.5338
PBANKA_0611000	trafficking protein particle complex subunit 5, putative	1.21025	8.37276e-05	79.351
PBANKA_1355600	sporozoite protein essential for cell traversal	1.20783	6.9424e-05	17.5238
PBANKA_0204800	secreted ookinete protein, putative	1.20756	3.63939e-06	113.305	●
PBANKA_1312300	SNARE protein, putative	1.20687	4.85753e-06	77.5418	●
PBANKA_1026100	conserved Plasmodium protein, unknown function	1.20504	2.45274e-05	21.7508
PBANKA_1358900	dynactin subunit 2, putative	1.20206	5.4623e-06	89.2271
PBANKA_1443700	conserved Plasmodium protein, unknown function	1.198	6.05715e-08	118.472
PBANKA_0703000	magnesium transporter, putative	1.19775	0.000187794	14.8255
PBANKA_0832200	PUB domain-containing protein, putative	1.1976	0.00239952	27.6394
PBANKA_1132100	splicing factor 3B subunit 5, putative	1.19758	8.94963e-05	77.0941
PBANKA_1345700	GPI transamidase subunit PIG-U, putative	1.19721	1.84736e-05	32.2864	●
PBANKA_0515100	conserved Plasmodium protein, unknown function	1.19431	0.00039893	18.8831
PBANKA_0520400	dynamin-like protein, putative	1.19376	1.30159e-06	76.3243
PBANKA_1119400	conserved Plasmodium protein, unknown function	1.19165	0.00345995	10.4544
PBANKA_0906300	methyltransferase, putative	1.19015	2.69887e-05	16.4806
PBANKA_1425200	sporozoite surface protein 3, putative	1.18836	4.04613e-06	33.5985
PBANKA_0211300	cysteine desulfurase, putative	1.18805	4.55521e-06	70.3405
PBANKA_0904400	transcription initiation factor IIF subunit beta, putative	1.18753	0.000710155	57.3659
PBANKA_0814400	conserved Plasmodium protein, unknown function	1.18598	0.000197415	66.6163
PBANKA_1342500	conserved Plasmodium protein, unknown function	1.18084	1.42572e-06	1546.54	●
PBANKA_0702300	mitochondrial inner membrane protein OXA1, putative	1.18068	1.38295e-05	105.95
PBANKA_1033000	conserved Plasmodium protein, unknown function	1.18029	4.77553e-07	42.1028
PBANKA_1137600	Fe-S assembly protein IscX, putative	1.18007	1.03915e-05	95.3215
PBANKA_1439700	conserved protein, unknown function	1.17795	1.8728e-05	74.9096	●
PBANKA_0921900	WD repeat-containing protein, putative	1.1775	0.00752923	18.0085
PBANKA_1123900	sphingomyelin synthase 1, putative	1.16992	5.98586e-05	60.9367
PBANKA_1036800	DNA mismatch repair protein, putative	1.16964	0.00180958	9.94421
PBANKA_1443400	conserved Plasmodium protein, unknown function	1.16903	0.000325314	17.3099
PBANKA_0813200	zinc finger protein, putative	1.16734	3.24533e-05	23.9406
PBANKA_0616500	conserved protein, unknown function	1.16622	1.33429e-05	204.765	●
PBANKA_1222700	conserved Plasmodium protein, unknown function	1.16249	0.000121312	26.8347	●
PBANKA_1113900	conserved Plasmodium protein, unknown function	1.16248	4.01514e-05	52.4673
PBANKA_0827700	replication termination factor, putative	1.16232	1.59601e-05	42.4506
PBANKA_1111200	apical rhoptry neck protein, putative	1.16095	0.00466434	20.6234
PBANKA_0708600	quinone oxidoreductase, putative	1.15328	0.000413167	27.8996	●
PBANKA_0721000	conserved protein, unknown function	1.15318	1.24823e-05	97.5912	●
PBANKA_0827600	conserved Plasmodium protein, unknown function	1.15298	4.44625e-06	182.264
PBANKA_1406000	conserved Plasmodium protein, unknown function	1.15169	0.00588981	49.8428
PBANKA_1021600	conserved Plasmodium protein, unknown function	1.15134	0.000140073	12.1536
PBANKA_0830800	heptatricopeptide repeat-containing protein, putative	1.14577	0.00186079	28.1391
PBANKA_0933200	conserved Plasmodium protein, unknown function	1.14488	4.40458e-05	37.266
PBANKA_0607100	mitochondrial import inner membrane translocase subunit TIM10, putative	1.1425	0.000105497	157.701
PBANKA_1221500	50S ribosomal protein L1, mitochondrial, putative	1.14173	3.83265e-05	116.987	●
PBANKA_1447600	nucleotidyltransferase, putative	1.14168	0.000501564	20.1647
PBANKA_1300800	cysteine repeat modular protein 4	1.1411	0.00574451	14.4223
PBANKA_0104600	DNA repair protein RAD50, putative	1.1351	4.97382e-06	67.798
PBANKA_0208400	major facilitator superfamily-related transporter, putative	1.13502	0.000645929	63.4832	●
PBANKA_1128100	phospholipase	1.13432	0.000244666	192.803
PBANKA_1347300	SAM-dependent RNA methyltransferase, putative	1.13395	3.49405e-05	74.9451	●
PBANKA_0310000	protein SIS1, putative	1.13305	0.000125849	131.999	●
PBANKA_0822500	tetratricopeptide repeat protein, putative	1.1316	1.96844e-05	33.5357
PBANKA_0619200	secreted ookinete protein, putative	1.1306	3.72878e-06	996.834	●
PBANKA_0715900	ubiquitin carboxyl-terminal hydrolase 13, putative	1.12625	0.000140073	53.2843
PBANKA_1417400	conserved Plasmodium protein, unknown function	1.12582	2.06498e-05	574.329	●
PBANKA_1443600	conserved Plasmodium protein, unknown function	1.12415	0.00125473	8.77014
PBANKA_1237300	inner membrane complex protein, putative	1.12409	7.31581e-06	80.1372
PBANKA_0810400	GDP-fucose protein O-fucosyltransferase 2, putative	1.12291	5.84177e-05	31.7154
PBANKA_1228900	von Willebrand factor A domain-related protein	1.12102	0.00107647	1082.78	●
PBANKA_1346900	conserved protein, unknown function	1.12082	8.37276e-05	38.3282
PBANKA_0701500	prohibitin 1	1.1208	6.26822e-05	88.0112
PBANKA_1313100	crossover junction endonuclease MUS81, putative	1.12001	1.61557e-05	216.329	●
PBANKA_0908400	conserved Plasmodium protein, unknown function	1.11968	0.00417929	22.4069
PBANKA_0511300	mitochondrial ribosomal protein S22 precursor, putative	1.11954	0.000201621	49.3565
PBANKA_1352300	conserved protein, unknown function	1.11924	0.00011462	80.2639	●
PBANKA_0112000	syntaxin-binding protein, putative	1.11911	0.00151137	21.8015	●
PBANKA_0524000	conserved Plasmodium protein, unknown function	1.11753	0.00201994	24.9802
PBANKA_1311600	calponin homology domain-containing protein, putative	1.11641	0.000316282	29.1278
PBANKA_0714300	small heat shock protein HSP20	1.11609	0.00230268	542.692	●
PBANKA_0931000	conserved Plasmodium membrane protein, unknown function	1.1132	0.00331919	11.9626
PBANKA_0809800	ribosomal RNA methyltransferase, putative	1.11145	1.62333e-05	21.6326
PBANKA_0501600	golgi re-assembly stacking protein, putative	1.1107	0.00914472	54.9782
PBANKA_0515500	protein phosphatase inhibitor 3, putative	1.1103	0.00315232	44.6147
PBANKA_1107300	nuclear protein localization protein 4, putative	1.11007	2.70285e-05	50.4494
PBANKA_1317600	conserved Plasmodium protein, unknown function	1.10972	9.98962e-05	58.465
PBANKA_0708700	mediator of RNA polymerase II transcription subunit 7, putative	1.10859	0.00646081	15.5829
PBANKA_0303100	PCI domain-containing protein, putative	1.10619	3.42351e-05	34.9871	●
PBANKA_1353100	conserved Plasmodium protein, unknown function	1.10589	0.000128342	189.197	●
PBANKA_0829900	conserved protein, unknown function	1.10453	7.83067e-05	42.3159	●
PBANKA_1006300	perforin-like protein 1	1.10338	0.00878681	32.8621
PBANKA_1213100	prohibitin 2	1.10251	2.45262e-05	209.135
PBANKA_1344100	myosin F, putative	1.10242	1.65862e-06	67.9266
PBANKA_0716300	Rab5-interacting protein, putative	1.09844	0.000456499	35.4079
PBANKA_1004500	conserved Plasmodium protein, unknown function	1.09711	0.000197764	56.2562
PBANKA_0712700	zinc finger protein, putative	1.0964	0.00580717	21.8137
PBANKA_1216600	cyclic amine resistance locus protein, putative	1.09311	2.03224e-05	36.0693
PBANKA_0505200	conserved protein, unknown function	1.0931	7.5222e-05	158.461	●
PBANKA_1237500	pre-mRNA-splicing factor BUD31, putative	1.0929	0.000823996	21.1227
PBANKA_1227600	adenylyl cyclase beta, putative	1.08955	8.97253e-05	23.2579
PBANKA_1317900	conserved Plasmodium protein, unknown function	1.08955	0.000267352	25.0474
PBANKA_1325900	conserved protein, unknown function	1.08471	0.00101676	209.833
PBANKA_1227200	peptidyl-prolyl cis-trans isomerase, putative	1.08384	9.0356e-06	86.4148
PBANKA_0403100	1-cys-glutaredoxin-like protein-1, putative	1.07725	8.38285e-05	93.5875	●
PBANKA_0504600	rRNA (cytosine-C(5))-methyltransferase, putative	1.07704	0.000752407	15.3863	●
PBANKA_1225700	GTPase-activating protein, putative	1.07505	3.54639e-06	155.756
PBANKA_0815000	pseudouridylate synthase, putative	1.07503	2.10453e-05	18.3605	●
PBANKA_1345800	RNA-binding protein, putative	1.07436	0.000625528	112.501
PBANKA_1237600	zinc finger protein, putative	1.07396	0.000710155	484.732
PBANKA_0302200	dynein light chain, putative	1.07359	0.000540894	126.067
PBANKA_1343600	conserved protein, unknown function	1.07179	0.000193406	35.1118
PBANKA_1446400	conserved protein, unknown function	1.07146	0.00660585	19.5997
PBANKA_0622800	conserved protein, unknown function	1.07083	0.000375073	47.8871
PBANKA_0919900	ATP-dependent 6-phosphofructokinase, putative	1.06855	7.52474e-05	119.553	●
PBANKA_1430200	ER membrane protein complex subunit 6, putative	1.06567	0.000371659	81.609
PBANKA_1209500	conserved Plasmodium protein, unknown function	1.06479	0.000493669	15.1137
PBANKA_1209900	conserved protein, unknown function	1.06152	0.000333985	535.418
PBANKA_0710300	protein transport protein YIF1, putative	1.06151	0.000509231	40.5373
PBANKA_0504700	ribosomal silencing factor RsfS, putative	1.05881	0.00540123	14.0277	●
PBANKA_1415500	U4/U6.U5 tri-snRNP-associated protein 2, putative	1.05819	2.18918e-05	24.6355
PBANKA_1404400	conserved Plasmodium protein, unknown function	1.0566	5.86655e-06	78.5749
PBANKA_0213400	60S ribosomal export protein NMD3, putative	1.05502	0.000135	44.0517
PBANKA_1126600	ribonuclease P protein subunit p29, putative	1.0547	4.67474e-05	61.1514
PBANKA_1014400	acid phosphatase, putative	1.05455	0.000348558	46.7012
PBANKA_1226200	methionine aminopeptidase 1c, putative	1.05386	0.000116708	24.0099
PBANKA_0810300	conserved Plasmodium protein, unknown function	1.05373	0.00270342	36.1483
PBANKA_0916400	ubiquitin-like protein, putative	1.05098	2.91597e-05	164.836
PBANKA_1211300	autophagy-related protein 18, putative	1.04893	2.27253e-05	100.507
PBANKA_0936700	ES2 protein, putative	1.04738	0.000201621	92.6688	●
PBANKA_1340900	conserved Plasmodium protein, unknown function	1.04666	0.00136589	7.96091
PBANKA_0918300	major facilitator superfamily-related transporter, putative	1.04166	2.63939e-05	165.884
PBANKA_1326000	GTP-binding protein, putative	1.04064	0.00112441	68.4033
PBANKA_1226100	conserved Plasmodium protein, unknown function	1.0391	0.00375762	60.46	●
PBANKA_0106600	diphthine methyltransferase, putative	1.0376	0.000540299	17.0809
PBANKA_1435300	pre-mRNA-processing factor 17, putative	1.03694	0.0009235	90.8795
PBANKA_1242700	AP-1 complex subunit beta, putative	1.03656	0.000118176	49.2988
PBANKA_0305800	conserved Plasmodium protein, unknown function	1.03628	0.000121554	54.7685	●
PBANKA_1448600	conserved Plasmodium protein, unknown function	1.03589	0.00871793	9.52536
PBANKA_0924700	RAP protein, putative	1.03579	8.53002e-05	97.3902	●
PBANKA_1408800	zinc finger protein, putative	1.03524	0.00169641	30.0867
PBANKA_0503200	eukaryotic translation initiation factor subunit eIF2A, putative	1.03352	8.58363e-05	71.9339
PBANKA_0513100	conserved Plasmodium protein, unknown function	1.03017	0.00101047	11.079
PBANKA_1032800	conserved protein, unknown function	1.02836	0.000230846	26.257
PBANKA_1222300	coatomer subunit epsilon, putative	1.0266	0.00314937	35.4654	●
PBANKA_0622400	kinesin-19, putative	1.02525	0.000412256	1294.68
PBANKA_1440400	small subunit rRNA processing factor, putative	1.01893	0.00388123	14.1231
PBANKA_1317300	RAP protein, putative	1.01575	0.00126464	13.8662
PBANKA_0834200	conserved Plasmodium protein, unknown function	1.01516	0.00564574	46.2467	●
PBANKA_1432800	multiple RNA-binding domain-containing protein 1, putative	1.01462	0.000216329	45.7714
PBANKA_0935500	conserved Plasmodium protein, unknown function	1.01382	0.00095001	79.8446	●
PBANKA_0802400	phosphopantetheine adenylyltransferase, putative	1.01298	0.00786747	7.23081
PBANKA_1201600	ribosome-binding factor A, putative	1.01251	8.68055e-05	101.962
PBANKA_1230900	RAP protein, putative	1.01229	0.000547907	5.67265
PBANKA_1233300	ATP-dependent RNA helicase DDX23, putative	1.01229	5.2843e-05	73.4143	●
PBANKA_0611400	pantothenate kinase 2, putative	1.01021	0.00481042	36.684
PBANKA_1331500	telomere length and silencing protein 1, putative	1.00866	0.00708287	16.7121
PBANKA_1402100	conserved Plasmodium protein, unknown function	1.00795	0.00294636	23.9894
PBANKA_1138800	conserved Plasmodium protein, unknown function	1.00673	0.00396749	20.8243
PBANKA_0305500	conserved Plasmodium protein, unknown function	1.00658	0.00199471	14.4101
PBANKA_0710400	conserved Plasmodium protein, unknown function	1.00413	0.000456241	13.1204	●
PBANKA_0312100	conserved Plasmodium protein, unknown function	1.00365	6.35415e-05	113.407
PBANKA_1357300	zinc finger protein, putative	1.00332	4.66831e-05	56.7225
PBANKA_1427900	histone acetyltransferase subunit NuA4, putative	1.0023	0.00378707	44.9531
PBANKA_0713200	conserved protein, unknown function	1.00189	2.17291e-05	144.181	●
PBANKA_0901300	membrane associated erythrocyte binding-like protein	1.00137	0.000203603	40.7511
PBANKA_0910200	protein phosphatase PPM2	1.00112	0.000579144	129.862
PBANKA_0807900	conserved Plasmodium protein, unknown function	1.00089	0.00019472	137.744	●
