# Supplementary material for: Identification of a novel AP2 transcription factor in zygotes with an essential role in Plasmodium ookinete development
Source: PLoS Pathog. 2022 Aug 10;18(8):e1010510. doi: 10.1371/journal.ppat.1010510 (PMC9394825; doi:10.1371/journal.ppat.1010510)
Supplement: S4 Table — (A) Significantly downregulated genes. (B) Significantly upregulated genes. (XLSX) [file ppat.1010510.s007.xlsx]

## Sheet: Downregulated genes
Table S4A List of differentially expressed genes in ap2-z(-) -Significantly downregulated genes-
ID	annotation	log2(FoldChange)	p-value adj	average RPKM for WT	target
PBANKA_0612400	AP2-Z	-4.52194	4.86621e-300	694.822	●
PBANKA_0510700	conserved Plasmodium protein, unknown function	-3.2545	6.60929e-52	91.1239	●
PBANKA_0711400	perforin-like protein 4	-3.13082	1.77288e-112	101.058	●
PBANKA_1124700	conserved Plasmodium protein, unknown function	-2.78934	3.37711e-98	145.468	●
PBANKA_0718000	conserved Plasmodium protein, unknown function	-2.70371	2.19185e-16	24.3915
PBANKA_0402200	plasmoredoxin	-2.59562	1.35899e-26	29.5904
PBANKA_1203600	conserved Plasmodium protein, unknown function	-2.36231	4.61061e-17	7.8901	●
PBANKA_0513700	conserved Plasmodium protein, unknown function	-2.31588	1.61343e-33	15.8775
PBANKA_1109100	ERCC4 domain-containing protein, putative	-2.23829	1.57142e-61	116.461	●
PBANKA_1125100	3-oxoacyl-acyl-carrier protein synthase, putative	-2.08613	7.10059e-15	27.7704
PBANKA_1446700	phenylalanine--tRNA ligase, putative	-2.08301	2.99144e-22	77.5632	●
PBANKA_0406400	zinc finger protein, putative	-2.0535	1.33755e-39	54.5888	●
PBANKA_0809500	apicoplast integral membrane protein, putative	-2.02997	1.61299e-37	17.628	●
PBANKA_0603100	conserved Plasmodium protein, unknown function	-2.00831	4.74183e-09	5.09943	●
PBANKA_1416700	glycerol-3-phosphate 1-O-acyltransferase	-1.89442	1.39455e-15	12.5286
PBANKA_0941000	conserved Plasmodium protein, unknown function	-1.89302	6.07884e-07	41.8416	●
PBANKA_1230800	pyridoxal kinase, putative	-1.8299	9.72782e-19	34.8322	●
PBANKA_1236100	ribosomal large subunit pseudouridylate synthase, putative	-1.824	2.81237e-21	17.6156	●
PBANKA_1435900	conserved Plasmodium protein, unknown function	-1.82042	3.84872e-13	9.83582
PBANKA_1230700	protein phosphatase, putative	-1.79308	4.46474e-18	35.1091	●
PBANKA_0508300	conserved Plasmodium protein, unknown function	-1.78175	7.41458e-40	127.989	●
PBANKA_1236000	conserved protein, unknown function	-1.75514	7.27119e-13	14.4545	●
PBANKA_0615500	conserved Plasmodium protein, unknown function	-1.74946	6.59397e-55	235.133	●
PBANKA_1232000	conserved Plasmodium protein, unknown function	-1.73958	6.05993e-25	125.04	●
PBANKA_0406900	conserved protein, unknown function	-1.73294	3.35286e-47	107.911	●
PBANKA_1462500	leucine-rich repeat protein	-1.73019	2.01468e-09	5.13696
PBANKA_1358500	inner membrane complex protein, putative	-1.72673	7.37703e-40	130.928	●
PBANKA_0716400	conserved Plasmodium protein, unknown function	-1.69034	2.37095e-19	51.1763
PBANKA_1110000	PDCD2 domain-containing protein, putative	-1.69011	6.29942e-05	63.5755
PBANKA_0711500	conserved Plasmodium protein, unknown function	-1.68949	1.47614e-07	7.15688
PBANKA_0523200	serpentine receptor, putative	-1.67308	3.0441e-19	11.4063	●
PBANKA_0703000	magnesium transporter, putative	-1.66934	1.80638e-16	14.8255
PBANKA_1002300	conserved Plasmodium protein, unknown function	-1.66406	1.42433e-53	8.85269
PBANKA_0821000	chaperone, putative	-1.66278	3.55602e-23	31.8945
PBANKA_1118800	conserved Plasmodium protein, unknown function	-1.65248	5.082e-11	21.4993	●
PBANKA_1213700	methionine aminopeptidase 1b, putative	-1.64456	3.33662e-21	88.4084
PBANKA_0819600	conserved Plasmodium protein, unknown function	-1.64258	1.00048e-32	39.319	●
PBANKA_1462400	protein CutA, putative	-1.63774	5.46999e-21	17.5733
PBANKA_0916500	conserved Plasmodium protein, unknown function	-1.6177	9.81486e-10	11.3088	●
PBANKA_0508900	conserved protein, unknown function	-1.60128	7.52369e-17	81.2727	●
PBANKA_0311500	conserved Plasmodium protein, unknown function	-1.601	1.7195e-33	123.48	●
PBANKA_0508800	RAP protein, putative	-1.60076	4.00403e-17	31.8825	●
PBANKA_0908600	conserved Plasmodium protein, unknown function	-1.59655	2.18564e-10	175.801	●
PBANKA_1312300	SNARE protein, putative	-1.59526	1.66478e-17	77.5418	●
PBANKA_1419900	cGMP-specific 3',5'-cyclic phosphodiesterase gamma, putative	-1.585	2.94156e-20	8.68001
PBANKA_0815000	pseudouridylate synthase, putative	-1.5703	9.73025e-31	18.3605	●
PBANKA_1330400	DNA-3-methyladenine glycosylase, putative	-1.56845	3.70394e-14	14.3205	●
PBANKA_1450100	mRNA methyltransferase, putative	-1.56068	5.63457e-21	76.7546	●
PBANKA_0829600	serine/threonine protein kinase, putative	-1.50552	6.39185e-05	13.8381	●
PBANKA_1355400	tetratricopeptide repeat protein, putative	-1.50355	0.000468538	15.6085
PBANKA_0511000	biotin--protein ligase 1	-1.50258	6.45038e-15	70.4439	●
PBANKA_0509600	conserved Plasmodium protein, unknown function	-1.46163	4.9159e-08	9.00811	●
PBANKA_1435000	conserved Plasmodium protein, unknown function	-1.4568	3.03621e-06	53.297
PBANKA_1132200	RWD domain-containing protein, putative	-1.45235	1.91168e-25	32.6391	●
PBANKA_0818300	conserved protein, unknown function	-1.44911	7.18195e-13	21.8528
PBANKA_1411500	conserved Plasmodium protein, unknown function	-1.44744	9.73025e-31	13.1232
PBANKA_1330500	WD repeat-containing protein 79, putative	-1.43895	8.34351e-14	16.7081	●
PBANKA_0921200	conserved Plasmodium protein, unknown function	-1.43365	2.77955e-09	247.778	●
PBANKA_0600600	NIMA related kinase 3, putative	-1.42999	1.92713e-08	742.119
PBANKA_0414200	conserved protein, unknown function	-1.42075	5.63254e-29	32.3006
PBANKA_0925500	calcium-dependent protein kinase 6	-1.40937	7.10792e-38	111.657
PBANKA_1243800	apicoplast TIC22 protein, putative	-1.39577	8.42859e-19	37.6975
PBANKA_1243300	peptidyl-prolyl cis-trans isomerase, putative	-1.38679	3.18972e-09	68.457	●
PBANKA_1103900	conserved Plasmodium protein, unknown function	-1.38033	5.15306e-15	111.14	●
PBANKA_1020600	actin-related protein, putative	-1.37894	2.08183e-29	72.8921
PBANKA_0829500	conserved Plasmodium protein, unknown function	-1.37865	5.92398e-08	15.6689	●
PBANKA_0604900	conserved Plasmodium protein, unknown function	-1.37724	1.79524e-33	101.508	●
PBANKA_1019900	conserved Plasmodium protein, unknown function	-1.37232	7.47481e-15	11.6035	●
PBANKA_1341700	conserved Plasmodium protein, unknown function	-1.35344	2.66309e-05	31.079	●
PBANKA_0716800	conserved Plasmodium protein, unknown function	-1.34361	6.20683e-17	155.885	●
PBANKA_0306300	exosome complex component MTR3, putative	-1.33987	5.1736e-08	32.752
PBANKA_1206800	zinc finger (CCCH type) protein, putative	-1.32989	5.67506e-07	11.7707
PBANKA_1015700	protein archease, putative	-1.32489	2.18817e-05	13.2778	●
PBANKA_0515100	conserved Plasmodium protein, unknown function	-1.31823	5.05239e-10	18.8831
PBANKA_1349800	thrombospondin-related anonymous protein	-1.30661	8.46675e-05	47.1936
PBANKA_1309300	conserved Plasmodium protein, unknown function	-1.29817	6.05791e-09	27.5978
PBANKA_1132100	splicing factor 3B subunit 5, putative	-1.29815	1.49758e-14	77.0941
PBANKA_0936600	conserved Plasmodium protein, unknown function	-1.2921	1.95643e-27	77.8726	●
PBANKA_1129200	conserved Plasmodium protein, unknown function	-1.28905	9.24107e-07	38.082
PBANKA_1129500	bifunctional methylenetetrahydrofolate dehydrogenase/cyclohydrolase, putative	-1.28791	9.2465e-17	9.8042	●
PBANKA_1340000	dihydrofolate synthase/folylpolyglutamate synthase, putative	-1.28756	9.26209e-07	23.6094	●
PBANKA_1446600	WD repeat-containing protein, putative	-1.28149	1.19655e-12	10.6247
PBANKA_0922200	autophagy-related protein 7, putative	-1.27698	5.73027e-12	40.5618	●
PBANKA_1112000	conserved Plasmodium protein, unknown function	-1.25921	1.86303e-06	63.9068	●
PBANKA_1432300	cell traversal protein for ookinetes and sporozoites	-1.25709	3.32754e-08	1345.12	●
PBANKA_1119400	conserved Plasmodium protein, unknown function	-1.25593	0.00212396	10.4544
PBANKA_1028900	diphthamide biosynthesis protein 1, putative	-1.25164	3.94914e-16	23.8357
PBANKA_1131300	conserved Plasmodium protein, unknown function	-1.25128	3.6161e-14	25.7232
PBANKA_0510500	conserved Plasmodium protein, unknown function	-1.2419	1.54461e-08	46.5408	●
PBANKA_1343400	conserved Plasmodium protein, unknown function	-1.23739	1.89052e-20	85.3245
PBANKA_0802800	conserved Plasmodium protein, unknown function	-1.23285	3.76734e-24	35.1536
PBANKA_1141900	DIP13 homolog, putative	-1.23139	1.19225e-26	111.588	●
PBANKA_0703200	ribosomal protein L21, apicoplast, putative	-1.22766	2.85194e-14	52.5515	●
PBANKA_1122300	MEI2-like RNA-binding protein, putative	-1.22294	5.71569e-20	68.5712	●
PBANKA_0303100	PCI domain-containing protein, putative	-1.21402	1.54759e-14	34.9871	●
PBANKA_1324300	inner membrane complex sub-compartment protein 3	-1.20473	1.2145e-18	186.506	●
PBANKA_1410500	malonyl CoA-acyl carrier protein transacylase, putative	-1.20434	3.50721e-08	10.2801
PBANKA_0616200	conserved Plasmodium protein, unknown function	-1.20093	5.15257e-38	43.8289	●
PBANKA_1211400	zinc finger protein, putative	-1.19752	1.12828e-12	18.4252
PBANKA_0209700	zinc-carboxypeptidase, putative	-1.18925	8.30934e-41	116.224	●
PBANKA_0407900	YTH domain-containing protein, putative	-1.18672	3.56296e-18	33.1612
PBANKA_1461000	methyltransferase, putative	-1.17963	2.69639e-19	42.931	●
PBANKA_1462600	conserved Plasmodium protein, unknown function	-1.17654	6.7436e-18	21.9092
PBANKA_0919500	GPI-anchor transamidase, putative	-1.17476	0.000293536	18.3861
PBANKA_0706500	exonuclease, putative	-1.17389	4.83141e-13	127.013	●
PBANKA_1117300	conserved Plasmodium protein, unknown function	-1.17265	0.00656485	26.788
PBANKA_1231900	conserved protein, unknown function	-1.16979	3.60072e-07	9.9479
PBANKA_1212300	translation initiation factor eIF-2B subunit delta, putative	-1.16937	2.30635e-28	34.4854	●
PBANKA_1118700	acyl-CoA synthetase, putative	-1.16259	5.84663e-07	45.4408	●
PBANKA_1136500	conserved Plasmodium protein, unknown function	-1.15822	5.8962e-05	9.92775
PBANKA_1402100	conserved Plasmodium protein, unknown function	-1.15631	2.04425e-06	23.9894
PBANKA_1312400	HSP20-like chaperone, putative	-1.15408	9.68586e-06	29.2481	●
PBANKA_1439700	conserved protein, unknown function	-1.15292	3.47015e-09	74.9096	●
PBANKA_1204000	conserved Plasmodium protein, unknown function	-1.15243	0.00334808	12.4693	●
PBANKA_0902100	sporozoite and liver stage asparagine-rich protein	-1.15138	4.03956e-18	8.94039
PBANKA_1122600	ATP-dependent RNA helicase SUV3, putative	-1.1498	7.13446e-12	37.4402	●
PBANKA_0401200	ABC transporter B family member 4, putative	-1.1458	1.56976e-22	27.747
PBANKA_0621000	dynactin subunit 5, putative	-1.13385	3.64128e-14	159.708	●
PBANKA_0939400	prefoldin, putative	-1.1233	1.21144e-15	56.6553
PBANKA_0909400	conserved Plasmodium protein, unknown function	-1.12137	8.04313e-11	83.5691	●
PBANKA_0707600	serine/threonine protein kinase VPS15, putative	-1.11935	1.69025e-13	21.659
PBANKA_0515200	MORN repeat-containing protein 1, putative	-1.11855	7.96131e-06	98.1284
PBANKA_0832800	conserved Plasmodium protein, unknown function	-1.11512	3.11668e-09	66.5234	●
PBANKA_1355300	conserved Plasmodium protein, unknown function	-1.10969	0.000342717	10.3116
PBANKA_0413800	microneme associated antigen, putative	-1.10945	1.75027e-08	27.3715
PBANKA_1339500	conserved Plasmodium protein, unknown function	-1.10944	2.02739e-06	13.5818	●
PBANKA_0710400	conserved Plasmodium protein, unknown function	-1.10556	2.86978e-11	13.1204	●
PBANKA_1022500	surface protein P113	-1.10449	4.01849e-11	47.2925
PBANKA_0712500	dynactin subunit 6, putative	-1.09538	2.83081e-07	17.5349	●
PBANKA_1227600	adenylyl cyclase beta, putative	-1.0937	9.2465e-17	23.2579
PBANKA_1341300	GTPase-activating protein, putative	-1.08706	0.00399628	36.3129	●
PBANKA_1416600	ferredoxin, putative	-1.0827	2.24798e-05	31.8762
PBANKA_1213600	cysteine--tRNA ligase, putative	-1.08241	7.93855e-14	68.4265
PBANKA_0708600	quinone oxidoreductase, putative	-1.0815	9.23497e-05	27.8996	●
PBANKA_1340900	conserved Plasmodium protein, unknown function	-1.07704	2.24226e-05	7.96091
PBANKA_1004100	NYN domain-containing protein, putative	-1.07649	4.39333e-19	43.4785
PBANKA_0939700	conserved protein, unknown function	-1.07516	4.3156e-14	46.7795
PBANKA_1433600	thrombospondin-related apical membrane protein	-1.07349	5.81704e-17	52.7143
PBANKA_0616000	mitochondrial ribosomal protein S8 precursor, putative	-1.06225	0.0047269	17.8591
PBANKA_0811900	cytosolic Fe-S cluster assembly factor NBP35, putative	-1.05648	1.57968e-06	28.4623
PBANKA_0508700	conserved Plasmodium protein, unknown function	-1.05496	5.21274e-12	40.7468	●
PBANKA_0801100	conserved Plasmodium protein, unknown function	-1.04848	1.248e-07	42.5517
PBANKA_0211400	DNA (cytosine-5)-methyltransferase, putative	-1.04332	1.12934e-08	22.4505	●
PBANKA_1217300	UDP-N-acetylglucosamine--dolichyl-phosphate N-acetylglucosaminephosphotransferase, putative	-1.03824	1.67551e-15	25.9009
PBANKA_1451200	p25-alpha family protein, putative	-1.03708	3.83946e-17	166.9	●
PBANKA_1128100	phospholipase	-1.03578	4.51518e-06	192.803
PBANKA_1439600	conserved Plasmodium protein, unknown function	-1.03423	7.52938e-12	60.5987	●
PBANKA_0925600	conserved Plasmodium protein, unknown function	-1.03402	0.000960677	68.5692	●
PBANKA_0924500	structural maintenance of chromosomes protein 5, putative	-1.03349	1.0582e-10	53.9475	●
PBANKA_0603000	conserved Plasmodium protein, unknown function	-1.03307	7.4865e-05	67.2287	●
PBANKA_1240900	conserved Plasmodium protein, unknown function	-1.03294	0.00113491	5.35338
PBANKA_1204600	heptatricopeptide repeat-containing protein, putative	-1.02952	0.000101518	25.016
PBANKA_1309600	conserved Plasmodium protein, unknown function	-1.02916	1.16086e-07	7.47425
PBANKA_0520400	dynamin-like protein, putative	-1.02575	3.93756e-07	76.3243
PBANKA_1203800	DnaJ protein, putative	-1.02423	0.00257675	111.376
PBANKA_0942800	syntaxin, putative	-1.0232	6.86431e-10	30.0003	●
PBANKA_1103300	myosin B	-1.01823	8.77438e-23	56.4941	●
PBANKA_1330100	60S ribosome subunit biogenesis protein NIP7, putative	-1.01722	3.69616e-13	32.6109	●
PBANKA_1228000	1-cys peroxiredoxin, putative	-1.01585	7.30498e-11	124.392
PBANKA_0520300	conserved Plasmodium protein, unknown function	-1.01108	2.16271e-06	20.2236
PBANKA_0810400	GDP-fucose protein O-fucosyltransferase 2, putative	-1.01002	2.8801e-13	31.7154
PBANKA_0936300	protein transport protein BOS1, putative	-1.00403	0.002714	30.4683	●

## Sheet: Upregulated genes
Table S4B List of differentially expressed genes in ap2-z(-) -Significantly upregulated genes-
ID	annotation	log2(FoldChange)	p-value adj	average RPKM for WT	target
PBANKA_1229000	Plasmodium exported protein (PHIST), unknown function	3.56659	4.86815e-44	4.98149
PBANKA_0416000	high molecular weight rhoptry protein 3, putative	3.48781	5.39227e-38	14.8935
PBANKA_1400600	cytoadherence linked asexual protein, putative	3.33155	4.42574e-24	30.0543
PBANKA_1443300	merozoite surface protein 9, putative	3.31447	3.94142e-32	21.3056
PBANKA_1145900	membrane associated histidine-rich protein 1b	3.30128	4.07265e-26	18.2586
PBANKA_1349000	MSP7-like protein	3.17864	2.10869e-17	17.0842
PBANKA_0201500	Plasmodium exported protein, unknown function	3.08627	5.7489e-27	11.2126
PBANKA_0305000	serine repeat antigen 2	3.00985	1.76171e-19	17.0387
PBANKA_1102200	merozoite surface protein 8	2.90051	6.44709e-79	19.2025
PBANKA_1403000	small heat shock protein, putative	2.77746	1.35599e-11	6.91715
PBANKA_1146000	tryptophan-rich protein	2.69342	2.30385e-18	4.58307
PBANKA_0932400	berghepain-2	2.66661	2.80305e-32	18.7456
PBANKA_1334300	exported protein 2	2.60317	4.97205e-27	22.1047
PBANKA_1360100	nucleoside transporter 1	2.5672	1.15118e-15	12.7111
PBANKA_0836200	conserved Plasmodium protein, unknown function	2.5377	3.02247e-26	4.5587
PBANKA_1307300	WD repeat-containing protein, putative	2.51048	8.54036e-22	4.45138
PBANKA_0305100	serine repeat antigen 1	2.50009	5.22715e-14	31.8756
PBANKA_1220200	lysophospholipase, putative	2.36292	5.85632e-18	10.1659
PBANKA_1365500	exported protein IBIS1	2.34906	7.41918e-17	104.37
PBANKA_1145400	Plasmodium exported protein (PHIST), unknown function	2.31435	3.02841e-27	7.51819
PBANKA_0214600	Plasmodium exported protein, unknown function	2.31335	3.8732e-18	5.64538
PBANKA_1101300	skeleton-binding protein 1	2.30134	3.51911e-17	9.00718
PBANKA_1441700	parasitophorous vacuolar protein 2	2.25694	9.12587e-30	8.82246
PBANKA_1207000	nucleolar protein 5, putative	2.19738	1.42635e-29	10.0481
PBANKA_0201600	early transcribed membrane protein	2.18329	1.18809e-11	358.216
PBANKA_0519100	conserved Plasmodium protein, unknown function	2.16915	3.14703e-08	34.0869
PBANKA_1127700	nicotinate phosphoribosyltransferase, putative	2.16442	2.98381e-23	5.31582
PBANKA_0613800	protein SDA1, putative	2.15976	1.22904e-16	4.00322
PBANKA_1340300	phosphoribosylpyrophosphate synthetase, putative	2.07409	2.76719e-12	8.08972
PBANKA_1415900	zinc finger protein, putative	2.07103	1.17196e-11	7.50093
PBANKA_1210800	hypoxanthine-guanine phosphoribosyltransferase, putative	2.06854	1.54853e-13	24.4624
PBANKA_0826700	parasitophorous vacuolar protein 5	2.04271	1.22219e-48	77.227
PBANKA_0311800	acyl-CoA synthetase, putative	2.03893	5.46999e-21	23.149
PBANKA_1200600	Plasmodium exported protein, unknown function	2.01712	3.63907e-11	11.2988
PBANKA_0316800	erythrocyte membrane associated protein 2	2.0013	1.19115e-09	15.448
PBANKA_0926700	exported protein 1	2.00041	4.47832e-10	98.4073
PBANKA_1320500	V-type H(+)-translocating pyrophosphatase, putative	1.9905	2.92921e-09	16.0431
PBANKA_0316600	reticulocyte binding protein, putative	1.98253	1.02525e-21	5.05501
PBANKA_0409100	pre-mRNA splicing factor, putative	1.94049	7.37974e-20	8.2162
PBANKA_0919000	26S proteasome regulatory subunit RPN7, putative	1.90649	1.52747e-22	7.17417
PBANKA_1406700	carbamoyl phosphate synthetase, putative	1.90414	1.52084e-20	12.265
PBANKA_1030500	mini-chromosome maintenance complex-binding protein, putative	1.89069	2.40376e-18	4.37898
PBANKA_1034400	plasmepsin IV	1.86742	2.81046e-10	128.178
PBANKA_0603200	eukaryotic translation initiation factor 5A, putative	1.81733	9.34376e-13	60.9732
PBANKA_0100600	schizont membrane associated cytoadherence protein	1.80777	4.91861e-14	29.91
PBANKA_1349100	MSP7-like protein	1.79504	7.82995e-09	23.5186
PBANKA_0524800	early transcribed membrane protein	1.79422	2.9141e-09	235.531
PBANKA_0701100	CRA domain-containing protein, putative	1.77678	4.78677e-24	58.2632
PBANKA_1445400	protein transport protein SEC13	1.77639	1.00517e-09	19.5444
PBANKA_1350700	tryptophan--tRNA ligase, putative	1.75797	2.13577e-21	6.50397
PBANKA_1429600	proline--tRNA ligase	1.75613	3.61212e-10	6.91613
PBANKA_1335900	DNA-directed RNA polymerase, alpha subunit, putative	1.72437	5.85088e-14	8.03602
PBANKA_0614000	conserved protein, unknown function	1.7146	1.03981e-19	36.3784
PBANKA_1216500	peptidyl-prolyl cis-trans isomerase, putative	1.71063	4.84242e-10	167.053
PBANKA_0416700	bacterial histone-like protein, putative	1.70528	1.1339e-12	14.2061
PBANKA_0613900	PDCD2 domain-containing protein, putative	1.70252	9.34301e-15	4.6388
PBANKA_1444000	macrophage migration inhibitory factor	1.68769	3.33121e-13	33.9558
PBANKA_0615400	serine--tRNA ligase, putative	1.66609	2.69639e-19	16.8445
PBANKA_1318400	6-phosphogluconate dehydrogenase, decarboxylating, putative	1.64574	8.05208e-09	12.7894
PBANKA_0304900	serine repeat antigen 3	1.64438	2.81672e-09	23.1592
PBANKA_1223000	conserved Plasmodium protein, unknown function	1.6411	3.66206e-14	9.7436
PBANKA_1454100	ATP-dependent zinc metalloprotease FTSH 1, putative	1.63257	9.50503e-08	13.2855
PBANKA_0924400	13 kDa ribonucleoprotein-associated protein, putative	1.6185	5.19413e-07	14.4017
PBANKA_1340400	lactate dehydrogenase, putative	1.61819	1.31359e-06	68.9276
PBANKA_1325600	valine--tRNA ligase, putative	1.61552	1.05598e-09	5.18416
PBANKA_1001900	conserved Plasmodium protein, unknown function	1.61444	1.02878e-05	5.66296
PBANKA_0830200	high molecular weight rhoptry protein 2	1.60589	2.29359e-19	57.7195
PBANKA_1446800	60 kDa chaperonin, putative	1.59681	1.60182e-11	15.7173
PBANKA_0921900	WD repeat-containing protein, putative	1.57892	1.05618e-06	18.0085
PBANKA_0502300	tRNA pseudouridine synthase, putative	1.57345	5.57446e-15	6.4842
PBANKA_1425000	RNA-binding protein, putative	1.57242	2.30385e-18	14.9627
PBANKA_0406800	pre-mRNA-processing factor 19, putative	1.57076	2.66998e-11	9.28725
PBANKA_1442500	elongator complex protein 3, putative	1.56276	4.75359e-23	10.1548
PBANKA_0804600	AAA family ATPase, putative	1.54819	7.45524e-14	5.62132
PBANKA_1318100	aminopeptidase P, putative	1.53906	1.06295e-12	49.7391
PBANKA_0100700	Plasmodium exported protein, unknown function	1.53456	6.22642e-07	63.3158
PBANKA_0814700	conserved Plasmodium protein, unknown function	1.51273	3.1871e-10	4.0081
PBANKA_1126400	transportin, putative	1.50706	2.91521e-11	11.06
PBANKA_1235600	adenosylhomocysteinase, putative	1.49788	3.53438e-08	44.6699
PBANKA_1359900	WD repeat-containing protein 92, putative	1.49545	6.09626e-05	6.95411
PBANKA_0623300	tryptophan-rich protein	1.48966	8.76007e-09	43.8287
PBANKA_1226300	zinc finger protein, putative	1.47542	5.50755e-21	12.6183
PBANKA_1356700	kelch protein K13, putative	1.45531	8.57456e-12	15.7083
PBANKA_0609600	HSP20-like chaperone, putative	1.44731	1.96588e-23	139.029
PBANKA_0623200	lysophospholipase, putative	1.44298	4.30737e-07	26.422
PBANKA_1340100	L-lactate dehydrogenase	1.4397	8.02023e-06	201.479
PBANKA_1326400	glyceraldehyde-3-phosphate dehydrogenase	1.43358	2.79886e-05	406.617
PBANKA_1320300	mitochondrial ribosomal protein L28 precursor, putative	1.43145	9.82613e-08	4.68914
PBANKA_1452600	calcyclin binding protein, putative	1.42916	1.63699e-16	16.9454
PBANKA_0203000	chromatin assembly factor 1 protein WD40 domain, putative	1.42314	2.27011e-11	176.645
PBANKA_1145800	membrane associated histidine-rich protein 1a	1.40457	1.83338e-05	148.864
PBANKA_1309500	conserved Plasmodium protein, unknown function	1.38219	2.37095e-19	22.4919
PBANKA_1360500	ethanolamine-phosphate cytidylyltransferase	1.36608	7.51386e-10	12.6455
PBANKA_0201700	conserved Plasmodium protein, unknown function	1.36303	3.91135e-24	96.3913
PBANKA_1135400	riboflavin kinase, putative	1.33883	3.0362e-16	7.32665
PBANKA_0618600	conserved protein, unknown function	1.33866	2.21474e-24	48.1374
PBANKA_0931200	heat shock protein 101	1.3317	5.0661e-13	27.405
PBANKA_1101100	Plasmodium exported protein, unknown function	1.32933	1.88601e-18	25.9593
PBANKA_1215600	40S ribosomal protein S3A, putative	1.32072	3.87854e-07	56.0136
PBANKA_1415800	conserved Plasmodium protein, unknown function	1.3172	1.41057e-06	5.69098
PBANKA_0519400	conserved Plasmodium protein, unknown function	1.31599	6.97825e-05	61.7145
PBANKA_0623000	Plasmodium exported protein, unknown function	1.30705	1.46485e-06	20.8016
PBANKA_1031100	plastid replication-repair enzyme, putative	1.29971	1.82306e-15	6.07321
PBANKA_1445600	serine/threonine protein kinase RIO1, putative	1.29831	6.4929e-15	5.46747
PBANKA_0930000	AP-1 complex subunit sigma, putative	1.28216	6.03249e-10	19.2372
PBANKA_0315000	rRNA methyltransferase, putative	1.2788	2.06069e-08	4.88241
PBANKA_0928100	phosphoglycerate mutase, putative	1.27753	8.82665e-05	93.1285
PBANKA_0712800	U4/U6.U5 small nuclear ribonucleoprotein, putative	1.27575	2.78797e-14	28.9064	●
PBANKA_0622700	mago nashi protein homologue, putative	1.2627	5.07231e-08	13.109
PBANKA_0304800	serine repeat antigen 4	1.24539	7.14225e-12	17.9636
PBANKA_0206600	asparagine and aspartate rich protein 2, putative	1.2436	2.23637e-16	10.1428
PBANKA_1206900	tubulin beta chain, putative	1.24031	0.000188771	457.783
PBANKA_0109700	SWIB/MDM2 domain-containing protein, putative	1.24	8.51049e-08	8.20597
PBANKA_1401200	ATP-dependent RNA helicase DHR1, putative	1.23907	3.69611e-10	6.20598
PBANKA_1316400	U1 snRNP-associated protein, putative	1.23649	3.64042e-05	21.546
PBANKA_1016700	leucine-rich repeat protein	1.22767	6.40795e-27	391.08
PBANKA_1207700	zinc finger protein, putative	1.22603	0.000303353	24.4503
PBANKA_0702800	protein disulfide isomerase	1.22521	2.27184e-06	270.62
PBANKA_1431900	glycerol-3-phosphate dehydrogenase [NAD(+)], putative	1.22437	4.96983e-05	9.28689
PBANKA_1000500	conserved Plasmodium protein, unknown function	1.22134	2.53693e-06	11.3381
PBANKA_0614300	cysteine desulfurase	1.21139	2.49752e-07	5.2605
PBANKA_1118600	cell division cycle protein 48 homologue, putative	1.20957	0.000340394	54.3612
PBANKA_0717000	arsenical pump-driving ATPase, putative	1.20913	7.56588e-09	9.95141
PBANKA_0704600	conserved Plasmodium protein, unknown function	1.19992	2.51565e-14	4.56532
PBANKA_1000600	erythrocyte membrane antigen 1	1.19783	0.000249272	47.9278
PBANKA_0921800	steryl ester hydrolase, putative	1.19698	1.14607e-17	19.4504
PBANKA_1221900	conserved Plasmodium protein, unknown function	1.19258	8.01719e-18	67.3314
PBANKA_0501900	conserved Plasmodium protein, unknown function	1.19015	1.29221e-10	12.7462
PBANKA_0515800	ribosome maturation factor RimM, putative	1.18906	2.1422e-13	5.06241
PBANKA_0601900	high mobility group protein B1, putative	1.18475	3.34973e-06	304.026
PBANKA_1234600	EELM2 domain-containing protein, putative	1.18341	7.50652e-15	60.4507
PBANKA_1032100	rhoptry-associated protein 1	1.16539	2.30108e-05	25.2034
PBANKA_1030600	p1/s1 nuclease, putative	1.1653	8.3053e-08	103.606
PBANKA_1445500	pre-mRNA-splicing regulator, putative	1.15995	1.32298e-08	16.7013
PBANKA_1227900	periodic tryptophan protein 2, putative	1.15769	1.19757e-09	7.29674
PBANKA_1127000	choline/ethanolaminephosphotransferase	1.15684	2.06962e-05	62.2316
PBANKA_0719300	bifunctional dihydrofolate reductase-thymidylate synthase, putative	1.15635	6.39843e-11	26.7858
PBANKA_0505000	dihydrolipoamide acyltransferase, putative	1.15601	1.75027e-08	34.4587
PBANKA_1137900	proliferating cell nuclear antigen 1, putative	1.14391	7.60537e-07	172.419
PBANKA_1332600	conserved Plasmodium protein, unknown function	1.14359	3.11701e-11	8.43863
PBANKA_0823400	phosphoglycerate kinase, putative	1.13683	4.00084e-07	125.784
PBANKA_1349900	conserved Plasmodium protein, unknown function	1.13306	1.26392e-08	15.8365
PBANKA_0413600	zinc finger protein, putative	1.1222	3.48335e-05	11.1602
PBANKA_1207200	adenylate kinase, putative	1.11605	3.88951e-07	25.1394
PBANKA_0906500	60S ribosomal protein L28, putative	1.11434	2.23463e-14	70.0523
PBANKA_0919100	parasitophorous vacuolar protein 1	1.11362	3.3677e-17	113.82
PBANKA_0522700	alpha tubulin 2	1.11178	0.000132636	495.325
PBANKA_1133300	elongation factor 1-alpha	1.1102	0.00280612	26.0803
PBANKA_1404900	26S protease regulatory subunit 10B, putative	1.11007	6.85666e-05	67.5213
PBANKA_0800900	conserved Plasmodium protein, unknown function	1.10791	1.44455e-09	5.54942
PBANKA_1402700	CorA-like Mg2+ transporter protein, putative	1.09466	3.69611e-10	8.2355
PBANKA_0305700	ribosome-recycling factor, putative	1.09058	0.00198752	24.3678
PBANKA_1037700	ribosomal protein L16, mitochondrial, putative	1.08952	0.00173366	7.81654
PBANKA_0407100	splicing factor 3B subunit 1, putative	1.08647	2.1152e-07	18.9308
PBANKA_1304800	conserved Plasmodium protein, unknown function	1.07934	0.000247912	5.0501
PBANKA_1127300	DNA methyltransferase 1-associated protein 1, putative	1.0761	2.3988e-10	7.16535
PBANKA_1452300	conserved protein, unknown function	1.076	0.000136374	31.1838
PBANKA_1128200	polyadenylate-binding protein 3, putative	1.07502	5.86549e-15	17.5574
PBANKA_1408900	conserved Plasmodium protein, unknown function	1.07111	0.000465035	8.81965
PBANKA_0831000	merozoite surface protein 1	1.07028	0.000155157	77.5944
PBANKA_0938400	endoplasmic reticulum-resident calcium binding protein, putative	1.06782	3.01807e-08	164.174
PBANKA_0315400	pre-mRNA-processing protein 45, putative	1.06462	3.06846e-10	25.1279
PBANKA_1411800	DEAD box helicase, putative	1.05979	1.23867e-09	7.24932
PBANKA_1018600	60S ribosomal protein L21, putative	1.05567	1.31786e-07	264.03
PBANKA_0937700	60S ribosomal protein L36, putative	1.05271	1.46819e-06	74.4318
PBANKA_1301000	conserved protein, unknown function	1.05092	1.24031e-07	8.85269
PBANKA_0112500	major facilitator superfamily-related transporter, putative	1.0507	7.14405e-14	9.89915
PBANKA_1229200	60S ribosomal protein L19, putative	1.04681	4.49045e-12	98.7833
PBANKA_1401100	deoxyhypusine hydroxylase, putative	1.0414	3.82058e-05	11.845
PBANKA_0819900	nucleosome assembly protein	1.04121	5.46144e-06	155.525
PBANKA_1339000	vacuolar protein sorting-associated protein 52, putative	1.04115	1.21196e-07	7.81021
PBANKA_0105600	translation initiation factor IF-2, putative	1.03937	1.68513e-11	24.4481
PBANKA_0524400	tryptophan-rich protein	1.03884	6.67754e-08	9.02894
PBANKA_1320900	thioredoxin 1, putative	1.03723	0.000853502	179.727
PBANKA_1016100	peptide chain release factor 1, putative	1.03005	9.15096e-06	6.82277
PBANKA_0520600	enhancer of rudimentary homolog, putative	1.02122	8.69728e-06	24.1904
PBANKA_0930300	GTP-binding nuclear protein RAN/TC4, putative	1.01396	0.000170598	102.81	●
PBANKA_0805800	RNA-binding protein, putative	1.01183	0.000883986	7.7264
PBANKA_0418000	ATP-dependent RNA helicase DDX60, putative	1.01083	1.13512e-16	16.0257
PBANKA_1334100	proteasome subunit beta type-2, putative	1.01078	3.0086e-10	22.0306
PBANKA_1216900	ATP-dependent RNA helicase DDX42, putative	1.00594	2.47208e-06	15.7812
PBANKA_1332700	duffy-binding protein	1.00317	1.29041e-05	16.6542
PBANKA_1129600	TPH domain-containing protein, putative	1.00132	0.00026247	19.5573
PBANKA_1133400	elongation factor 1-alpha	1.00105	0.000829205	24.3618
