# Supplementary material for: Identification of a novel AP2 transcription factor in zygotes with an essential role in Plasmodium ookinete development
Source: PLoS Pathog. 2022 Aug 10;18(8):e1010510. doi: 10.1371/journal.ppat.1010510 (PMC9394825; doi:10.1371/journal.ppat.1010510)
Supplement: S5 Table — (XLSX) [file ppat.1010510.s008.xlsx]

## Sheet: Sheet1
Table S5 List of primers used in this study
No	Name	Sequence
1	AP2-Z::GFP_HR1_F	CCAATGCATATTAGAAATGGGTATGG
2	AP2-Z::GFP_HR1_R	GTTTATATTGCTCACATTTCGCCCTAAAAACGGATCAAAATTGGCATTCTGC
3	AP2-Z::GFP_GFP_F	GGGCGAAATGTGAGCAATATAAACACCGCTAGCAGTAAAGGAGAAGAATTATTTACTGG
4	AP2-Z::GFP_GFP_R	GTAACACTGTGTAACTATTTGTATAGTTCATCCATGCCATGTG
5	AP2-Z::GFP_HR2_F	GGATGAACTATACAAATAGTTACACAGTGTTACAAAAAAAAATAAATAAAAAAATTA
6	AP2-Z::GFP_HR2_R	AAGTCCCATTCAAATATGAAGAAACAC
7	AP2-Z::GFP_gRNA_F	TATTGCTCACATTTCTTCCAAGAAA
8	AP2-Z::GFP_gRNA_R	AAACTTTCTTGGAAGAAATGTGAGC
9	AP2-Z::GFP_check_F	CTGTTCAATATGATAATGAAAATGGACATGG
10	AP2-Z::GFP_check_R	CCGAGAAATCCCTATAACAATATTCAGG
11	AP2-Z::GFP_check_R_GFP	CCGTATGTTGCATCACCTTCA
12	AP2-Z_cismut_HR_F	CCTAAATTGTAAAGCACATATAATAAAGGGG
13	AP2-Z_cismut_HR_R	GCTTTGAAATGACGCAAAATAAACCG
14	AP2-Z_cismut_mut_F	CCCATTTCTACATGCACGTGCATcTATtTAgATTACGTtTAgATGTATATGGG
15	AP2-Z_cismut_mut_R	GCACGTGCATGTAGAAATGGG
16	AP2-Z_cismut_gRNA_F	TATTgACATTACGTGTACATGTATA
17	AP2-Z_cismut_gRNA_R	AAACTATACATGTACACGTAATGTc
18	AP2-Z_cismut_check_F	TCATTTGCTTTCATTTTTTATTGCATGG
19	AP2-Z_cismut_check_R	TCGCCTTTTTCCATAAATGTGC
20	omg1::mNG_HR1_F	AGCTATTCAAATGTGAATACATCGAAATG
21	omg1::mNG_HR1_R	CCTTTTGAAACGCTAGCACTGGATGCTAAAATTTGAACCG
22	mNG_F	GCTAGCGTTTCAAAAGGTGAAG
23	mNG_R	TTATTTATACAATTCATCCATACCCATAACATC
24	omg1::mNG_HR2_F	GGGTATGGATGAATTGTATAAATAATATTTCCTGTGTTTATTTTTTTTATATTTTTTTTTTTGTC
25	omg1::mNG_HR2_R	AGTCAAATCCATTCATTTATTTTGCC
26	omg1::mNG_gRNA_F	TATTgTAAACACAGGAAATATTAAC
27	omg1::mNG_gRNA_R	AAACGTTAATATTTCCTGTGTTTAc
28	omg1::mNG_check_F	CCCACACACTATAGGACAAGTATG
29	omg1::mNG_check_R	AGCAAAAAAAACGACCAAATTATTTCC
30	omg1::mNG_check_R_mNG	CATATCAAAATCAACACCATTAATTGAACC
31	omg1_KO_HR1_F	GAAAAGAGAAGGAAATAAACAACCACAC
32	omg1_KO_HR1_R	CCCCTTTCACCCTTCGTGGATTTTGTGATTATTTGGC
33	omg1_KO_HR2_F	CAAAATCCACGAAGGGTGAAAGGGGTTGACAGAGATG
34	omg1_KO_HR2_R	ACATTCGATAATTTGTCCTTTTGCTC
35	omg1_KO_gRNA_F	TATTgCAATTCCGTGAAATAGACCG
36	omg1_KO_gRNA_R	AAACCGGTCTATTTCACGGAATTGc
37	omg1_KO_check_F	TGTGGCCCCTTTTTATGTTACAC
38	omg1_KO_check_R	CATACTTGTCCTATAGTGTGTGGG
39	omg1_KO_check_R_WT	GCTTTGGCTCAAGTTCAGGTG
40	ap2-z_qPCR_F	GATCCAGCCAATACTACAACTATG
41	ap2-z_qPCR_R	CCAATGTCACATGAACTTGGATTC
42	p28_qPCR_F	TAAATGCACAGGTACAGGAG
43	p28_qPCR_R	AAAACTGCTATTTGATGGCG
44	p47_qPCR_F	TACAATTTAACGCCTGCTCA
45	p47_qPCR_R	ATACCAACAATGTGTGCAGA
